# Supplementary material for: Participants in the Trans-Antarctic Winter Traverse Expedition Showed Increased Bacterial Load and Diversity in Saliva but Maintained Individual Differences within Stool Microbiota and Across Metabolite Fingerprints
Source: Int J Mol Sci. 2023 Mar 2;24(5):4850. doi: 10.3390/ijms24054850 (PMC10002533; doi:10.3390/ijms24054850)
Supplement: Supplementary file 1 [file ijms-24-04850-s001.zip]

Archive with 22 entries (21 files):
- fingerprinting_data/
- fingerprinting_data/fiems_pl_neg_pa.csv
- fingerprinting_data/fiems_pl_neg_tr.csv
- fingerprinting_data/fiems_pl_pos_pa.csv
- fingerprinting_data/fiems_pl_pos_tr.csv
- fingerprinting_data/fiems_rs_neg_pa.csv
- fingerprinting_data/fiems_rs_neg_tr.csv
- fingerprinting_data/fiems_rs_pos_pa.csv
- fingerprinting_data/fiems_rs_pos_tr.csv
- fingerprinting_data/fiems_st_neg_pa.csv
- fingerprinting_data/fiems_st_neg_tr.csv
- fingerprinting_data/fiems_st_pos_pa.csv
- fingerprinting_data/fiems_st_pos_tr.csv
- fingerprinting_data/ftir_pl_pa.csv
- fingerprinting_data/ftir_pl_tr.csv
- fingerprinting_data/ftir_rs_pa.csv
- fingerprinting_data/ftir_rs_tr.csv
- fingerprinting_data/ftir_st_pa.csv
- fingerprinting_data/ftir_st_tr.csv
- supplementary_table_1_participants.xlsx
- supplementary_table_2_metabolite_id.xlsx
- tawt_esi_v1.pdf
