# Supplementary material for: Participants in the Trans-Antarctic Winter Traverse Expedition Showed Increased Bacterial Load and Diversity in Saliva but Maintained Individual Differences within Stool Microbiota and Across Metabolite Fingerprints
Source: Int J Mol Sci. 2023 Mar 2;24(5):4850. doi: 10.3390/ijms24054850 (PMC10002533; doi:10.3390/ijms24054850)
Supplement: Supplementary file 1 [file ijms-24-04850-s001.zip › fingerprinting_data/fiems_pl_neg_pa.csv]

Sample	Class	25.63	26.09	27	27.09	27.18	29.27	31.18	32	35.09	37.09	38.54	39.18	39.45	39.81	40.09	41.18	42.09	43.18	45.09	46.09	47	48.09	48.54	49.09	50	51.18	53.09	55	56	56.45	58.09	59.09	60.09	61.09	62.09	63.09	64	66.9	67.9	68.81	69.81	70.81	71.9	72.9	73.9	74.81	75.81	76.81
A1	1	0.00E+00	8.15E-06	0.00E+00	0.00E+00	0.00E+00	0.00E+00	1.17E-06	1.05E-04	3.46E-02	1.11E-02	0.00E+00	0.00E+00	0.00E+00	7.66E-08	1.98E-06	5.36E-07	2.48E-04	6.78E-06	1.50E-02	1.22E-03	3.93E-05	2.38E-05	1.64E-06	7.18E-06	1.98E-04	1.06E-04	2.19E-02	7.22E-03	2.47E-05	3.30E-06	1.06E-03	2.16E-03	9.91E-05	3.04E-03	5.20E-04	2.41E-03	7.05E-04	1.54E-01	1.22E-03	4.13E-02	5.02E-04	3.59E-04	1.77E-05	4.00E-04	1.76E-04	4.13E-02	1.26E-03	6.34E-03
A2	2	6.32E-08	1.78E-06	0.00E+00	0.00E+00	0.00E+00	0.00E+00	4.89E-06	1.26E-05	2.23E-02	7.20E-03	1.76E-07	2.22E-06	7.03E-09	0.00E+00	0.00E+00	0.00E+00	2.98E-05	3.29E-06	2.28E-03	2.42E-04	1.06E-05	4.80E-06	3.87E-06	1.24E-05	3.94E-05	8.04E-05	1.38E-02	4.63E-03	6.70E-06	5.43E-06	8.17E-04	1.26E-03	3.72E-05	1.08E-03	3.14E-04	5.18E-04	1.71E-04	9.98E-02	9.98E-04	2.35E-02	3.12E-04	1.98E-04	6.95E-06	1.30E-04	7.33E-05	1.51E-02	4.67E-04	1.12E-03
A3	3	0.00E+00	0.00E+00	0.00E+00	0.00E+00	0.00E+00	0.00E+00	1.99E-06	2.19E-05	2.12E-02	6.97E-03	0.00E+00	0.00E+00	0.00E+00	0.00E+00	0.00E+00	2.11E-06	4.04E-05	1.00E-06	2.12E-03	2.88E-04	7.71E-06	1.01E-05	1.33E-06	3.29E-06	5.11E-05	7.59E-05	1.27E-02	4.29E-03	1.48E-05	3.50E-06	7.30E-04	1.05E-03	6.89E-05	6.14E-04	1.78E-04	3.18E-04	2.24E-04	9.15E-02	5.77E-04	2.31E-02	2.89E-04	1.87E-04	4.87E-06	9.90E-05	5.90E-05	9.65E-03	3.57E-04	1.01E-03
A4	4	0.00E+00	0.00E+00	0.00E+00	0.00E+00	0.00E+00	0.00E+00	6.68E-07	1.51E-05	2.22E-02	7.19E-03	2.84E-08	0.00E+00	0.00E+00	6.08E-07	4.18E-07	0.00E+00	4.03E-05	2.40E-06	2.41E-03	2.71E-04	1.13E-05	4.25E-06	2.05E-06	5.74E-06	3.78E-05	8.76E-05	1.31E-02	4.55E-03	3.09E-06	2.30E-06	5.14E-04	9.48E-04	2.61E-05	6.08E-04	1.72E-04	3.39E-04	1.21E-04	9.86E-02	1.02E-03	2.40E-02	2.57E-04	2.04E-04	1.06E-05	1.17E-04	5.06E-05	9.01E-03	3.74E-04	1.11E-03
A5	5	7.27E-09	1.49E-06	0.00E+00	0.00E+00	0.00E+00	0.00E+00	7.93E-07	1.07E-05	2.31E-02	7.49E-03	1.45E-07	7.27E-09	0.00E+00	0.00E+00	0.00E+00	0.00E+00	5.49E-05	2.19E-06	2.54E-03	3.04E-04	1.47E-05	2.03E-06	9.89E-07	7.10E-06	2.41E-05	8.32E-05	1.49E-02	4.75E-03	6.40E-06	3.85E-06	9.23E-04	8.32E-04	4.70E-05	3.87E-04	2.25E-04	4.40E-04	9.76E-05	1.08E-01	9.84E-04	2.55E-02	3.29E-04	1.80E-04	6.58E-06	1.29E-04	5.97E-05	5.10E-03	2.71E-04	1.21E-03
A6	6	0.00E+00	0.00E+00	0.00E+00	0.00E+00	0.00E+00	0.00E+00	2.18E-08	1.50E-05	1.68E-02	5.19E-03	5.16E-07	6.14E-07	0.00E+00	0.00E+00	3.46E-06	1.69E-07	2.42E-05	1.47E-06	1.97E-03	2.38E-04	1.11E-05	1.25E-06	1.37E-06	8.26E-06	2.51E-05	5.72E-05	1.07E-02	3.46E-03	8.36E-06	4.25E-06	5.10E-04	1.00E-03	2.03E-05	5.06E-04	1.23E-04	3.26E-04	1.60E-04	7.28E-02	9.31E-04	1.78E-02	2.06E-04	1.41E-04	6.89E-06	1.05E-04	5.19E-05	7.48E-03	2.89E-04	9.70E-04
A7	7	0.00E+00	0.00E+00	0.00E+00	0.00E+00	0.00E+00	0.00E+00	2.47E-06	1.80E-05	2.27E-02	7.18E-03	1.26E-07	0.00E+00	2.23E-08	2.57E-06	7.05E-07	7.90E-07	4.95E-05	4.00E-06	2.49E-03	3.12E-04	9.50E-06	6.02E-06	4.34E-06	5.04E-06	4.30E-05	8.74E-05	1.38E-02	4.59E-03	8.21E-06	8.25E-06	7.58E-04	9.95E-04	4.86E-05	6.51E-04	2.06E-04	3.82E-04	1.68E-04	1.04E-01	1.03E-03	2.48E-02	3.24E-04	1.63E-04	1.24E-05	1.62E-04	6.96E-05	8.61E-03	3.98E-04	1.14E-03
A8	8	0.00E+00	9.26E-07	0.00E+00	0.00E+00	0.00E+00	0.00E+00	5.81E-06	2.86E-05	2.79E-02	8.64E-03	5.14E-08	1.03E-08	0.00E+00	9.26E-08	4.06E-06	1.01E-06	1.54E-04	4.86E-06	7.41E-03	7.96E-04	2.48E-05	8.27E-06	1.48E-06	1.40E-05	4.60E-05	8.39E-05	1.72E-02	5.84E-03	2.59E-05	3.15E-06	1.02E-03	9.01E-04	3.88E-05	6.97E-04	2.72E-04	1.27E-03	2.67E-04	1.38E-01	1.07E-03	3.17E-02	3.78E-04	2.81E-04	6.23E-06	2.25E-04	9.26E-05	1.21E-02	4.62E-04	3.54E-03
B1	1	0.00E+00	6.33E-07	0.00E+00	0.00E+00	0.00E+00	0.00E+00	0.00E+00	2.46E-05	2.31E-02	7.32E-03	1.43E-08	0.00E+00	0.00E+00	0.00E+00	8.96E-07	0.00E+00	4.31E-05	2.54E-06	2.16E-03	2.11E-04	1.10E-05	4.17E-06	8.06E-06	6.42E-06	2.79E-05	9.44E-05	1.40E-02	4.78E-03	1.20E-05	5.26E-07	1.53E-03	1.16E-03	7.67E-05	1.11E-03	1.70E-04	4.70E-04	2.37E-04	1.00E-01	6.89E-04	2.44E-02	3.11E-04	1.84E-04	1.53E-05	1.22E-04	3.69E-05	1.66E-02	5.86E-04	1.09E-03
B2	2	0.00E+00	2.36E-06	0.00E+00	0.00E+00	0.00E+00	0.00E+00	1.57E-06	2.12E-05	2.26E-02	7.05E-03	4.38E-08	7.31E-08	1.26E-06	1.90E-07	0.00E+00	1.83E-07	3.96E-05	8.54E-07	2.58E-03	2.76E-04	1.20E-05	1.94E-06	1.85E-06	5.47E-06	3.65E-05	1.01E-04	1.38E-02	4.56E-03	1.22E-05	2.14E-06	9.90E-04	1.27E-03	7.23E-05	1.36E-03	1.88E-04	4.56E-04	1.12E-04	9.02E-02	1.11E-03	2.45E-02	3.41E-04	1.93E-04	9.68E-06	1.09E-04	6.13E-05	1.85E-02	5.83E-04	1.25E-03
B3	3	0.00E+00	0.00E+00	0.00E+00	0.00E+00	2.88E-08	9.94E-07	1.26E-06	4.07E-05	2.30E-02	7.09E-03	5.75E-08	7.22E-09	0.00E+00	5.75E-08	2.36E-06	4.03E-07	3.39E-05	2.73E-07	2.44E-03	3.06E-04	8.21E-06	8.51E-06	4.09E-06	8.77E-06	6.74E-05	6.48E-05	1.41E-02	4.75E-03	1.14E-05	5.70E-06	1.16E-03	1.36E-03	6.74E-05	1.05E-03	1.63E-04	4.54E-04	3.52E-04	1.13E-01	7.86E-04	2.44E-02	3.09E-04	1.76E-04	1.73E-05	1.36E-04	7.43E-05	1.54E-02	5.14E-04	1.27E-03
B4	4	0.00E+00	0.00E+00	0.00E+00	0.00E+00	0.00E+00	0.00E+00	1.32E-06	3.76E-05	2.19E-02	6.77E-03	3.83E-07	0.00E+00	0.00E+00	9.79E-07	2.90E-06	2.34E-06	3.53E-05	2.86E-06	2.18E-03	2.94E-04	1.32E-05	3.68E-06	9.15E-06	3.40E-06	5.66E-05	9.57E-05	1.34E-02	4.38E-03	7.79E-06	4.20E-06	9.62E-04	1.21E-03	6.25E-05	9.02E-04	1.90E-04	4.51E-04	2.51E-04	9.91E-02	8.94E-04	2.34E-02	3.18E-04	1.75E-04	8.08E-06	1.49E-04	6.30E-05	1.23E-02	3.97E-04	1.11E-03
B5	5	0.00E+00	1.42E-06	0.00E+00	0.00E+00	0.00E+00	0.00E+00	2.05E-06	1.48E-05	2.40E-02	7.60E-03	8.13E-08	1.48E-08	0.00E+00	0.00E+00	8.00E-07	2.07E-07	4.62E-05	5.73E-06	2.79E-03	3.04E-04	1.19E-05	7.38E-06	4.98E-06	4.84E-06	2.31E-05	1.09E-04	1.52E-02	4.98E-03	1.79E-05	4.75E-06	1.10E-03	1.27E-03	5.07E-05	9.82E-04	2.03E-04	5.29E-04	1.48E-04	1.09E-01	8.66E-04	2.60E-02	3.33E-04	1.98E-04	6.62E-06	1.56E-04	6.89E-05	1.47E-02	5.20E-04	1.27E-03
B6	6	0.00E+00	8.90E-07	0.00E+00	0.00E+00	0.00E+00	0.00E+00	1.18E-06	3.25E-05	2.23E-02	7.28E-03	2.14E-08	0.00E+00	1.71E-07	1.19E-06	5.01E-08	1.43E-08	3.03E-05	4.79E-06	2.46E-03	3.39E-04	8.64E-06	9.29E-06	2.23E-06	6.93E-06	3.95E-05	7.45E-05	1.38E-02	4.54E-03	1.74E-05	1.17E-06	1.10E-03	1.06E-03	4.71E-05	7.58E-04	1.69E-04	4.22E-04	2.40E-04	9.93E-02	9.29E-04	2.41E-02	3.09E-04	1.72E-04	1.02E-05	1.24E-04	5.82E-05	1.05E-02	4.05E-04	1.16E-03
B7	7	0.00E+00	0.00E+00	0.00E+00	0.00E+00	0.00E+00	0.00E+00	1.37E-06	4.45E-05	2.26E-02	7.00E-03	1.62E-07	7.35E-09	0.00E+00	0.00E+00	1.20E-06	1.02E-06	4.58E-05	3.14E-06	2.40E-03	3.49E-04	1.36E-05	3.56E-06	6.51E-07	6.07E-06	7.26E-05	7.31E-05	1.34E-02	4.67E-03	1.79E-05	4.53E-06	1.69E-03	1.27E-03	8.05E-05	1.10E-03	1.37E-04	3.51E-04	2.98E-04	9.29E-02	8.36E-04	2.44E-02	2.37E-04	1.87E-04	1.33E-05	1.42E-04	6.43E-05	1.52E-02	5.41E-04	1.18E-03
B8	8	0.00E+00	1.21E-06	0.00E+00	0.00E+00	0.00E+00	0.00E+00	0.00E+00	4.09E-05	2.91E-02	9.33E-03	6.35E-08	0.00E+00	0.00E+00	0.00E+00	9.01E-07	2.87E-06	1.33E-04	5.30E-06	6.60E-03	7.24E-04	4.27E-05	8.89E-06	7.62E-06	1.02E-05	8.63E-05	1.24E-04	1.82E-02	5.79E-03	1.76E-05	6.66E-07	1.28E-03	1.18E-03	5.10E-05	1.09E-03	1.56E-04	1.00E-03	3.38E-04	1.43E-01	1.23E-03	3.27E-02	4.55E-04	2.48E-04	8.06E-06	2.21E-04	1.14E-04	1.47E-02	6.66E-04	2.89E-03
C1	1	0.00E+00	0.00E+00	0.00E+00	0.00E+00	0.00E+00	0.00E+00	4.48E-06	2.48E-05	2.27E-02	7.17E-03	1.59E-07	1.04E-06	1.60E-06	2.41E-06	2.50E-06	1.24E-06	4.35E-05	4.48E-06	2.62E-03	3.09E-04	7.71E-06	8.83E-06	2.69E-06	1.12E-05	3.58E-05	9.36E-05	1.42E-02	4.48E-03	4.68E-06	3.08E-06	1.06E-03	1.52E-03	5.88E-05	1.21E-03	1.28E-04	4.97E-04	1.63E-04	1.06E-01	8.12E-04	2.42E-02	3.61E-04	1.84E-04	9.12E-06	1.66E-04	5.35E-05	1.82E-02	5.22E-04	1.26E-03
C2	2	8.94E-08	5.67E-06	0.00E+00	0.00E+00	0.00E+00	0.00E+00	1.65E-06	5.52E-06	2.50E-02	7.57E-03	1.63E-08	4.80E-07	2.64E-06	8.16E-08	1.07E-06	1.23E-06	9.43E-05	2.91E-06	4.23E-03	6.10E-04	2.11E-05	6.01E-06	9.03E-06	6.35E-06	4.03E-05	9.38E-05	1.48E-02	4.75E-03	4.00E-06	2.04E-06	1.07E-03	1.00E-03	6.74E-05	5.37E-04	1.24E-04	7.86E-04	2.31E-04	1.16E-01	1.08E-03	2.76E-02	2.69E-04	2.09E-04	1.28E-05	2.27E-04	1.04E-04	9.03E-03	4.53E-04	1.98E-03
C3	3	5.10E-08	3.49E-06	0.00E+00	0.00E+00	0.00E+00	0.00E+00	3.63E-08	1.55E-05	2.26E-02	7.32E-03	1.23E-07	8.63E-07	2.91E-07	0.00E+00	0.00E+00	4.00E-07	2.98E-05	2.92E-06	2.27E-03	1.85E-04	4.25E-06	2.86E-06	3.50E-06	4.25E-06	1.76E-05	7.28E-05	1.52E-02	4.93E-03	8.41E-06	2.31E-06	8.28E-04	7.45E-04	4.53E-05	2.35E-04	1.68E-04	4.13E-04	8.89E-05	9.42E-02	1.12E-03	2.37E-02	3.46E-04	1.80E-04	6.02E-06	1.33E-04	4.75E-05	3.34E-03	2.47E-04	1.01E-03
C4	4	0.00E+00	0.00E+00	0.00E+00	0.00E+00	0.00E+00	0.00E+00	4.72E-06	1.61E-05	3.06E-02	9.38E-03	2.07E-06	0.00E+00	0.00E+00	0.00E+00	0.00E+00	2.80E-06	2.41E-04	8.02E-06	7.50E-03	1.06E-03	3.39E-05	1.97E-05	5.16E-06	1.18E-05	4.00E-05	1.13E-04	1.84E-02	5.94E-03	1.67E-05	5.45E-06	1.18E-03	1.18E-03	6.14E-05	7.37E-04	2.48E-04	1.29E-03	1.85E-04	1.34E-01	1.11E-03	3.51E-02	3.83E-04	3.07E-04	1.80E-05	2.65E-04	1.12E-04	1.21E-02	5.94E-04	3.63E-03
C5	5	0.00E+00	0.00E+00	0.00E+00	0.00E+00	0.00E+00	0.00E+00	3.65E-06	2.71E-05	2.25E-02	7.21E-03	4.88E-08	0.00E+00	1.46E-07	2.42E-06	1.01E-06	5.55E-07	4.21E-05	7.17E-07	2.61E-03	2.95E-04	9.67E-06	4.17E-06	6.96E-06	4.02E-06	2.88E-05	7.05E-05	1.36E-02	4.38E-03	1.41E-05	2.93E-06	1.03E-03	1.26E-03	6.46E-05	8.92E-04	1.69E-04	4.84E-04	2.37E-04	1.10E-01	1.08E-03	2.51E-02	2.85E-04	1.95E-04	1.02E-05	1.66E-04	7.17E-05	1.28E-02	5.63E-04	1.28E-03
C6	6	2.73E-05	1.47E-04	0.00E+00	0.00E+00	0.00E+00	0.00E+00	5.78E-05	2.79E-03	1.70E-03	5.61E-04	0.00E+00	0.00E+00	0.00E+00	3.20E-05	2.66E-05	3.65E-05	3.50E-03	4.61E-05	8.06E-02	1.58E-02	3.39E-04	8.26E-05	6.99E-06	5.76E-05	2.84E-03	3.06E-04	1.11E-03	3.30E-04	0.00E+00	0.00E+00	8.12E-04	9.66E-03	4.61E-04	1.10E-02	2.12E-03	1.62E-02	2.09E-02	6.73E-03	1.21E-04	2.22E-03	4.13E-05	6.79E-04	9.99E-05	1.71E-03	1.83E-03	1.60E-01	5.95E-03	3.57E-02
C7	7	2.27E-08	2.55E-05	0.00E+00	0.00E+00	0.00E+00	0.00E+00	6.96E-06	2.29E-05	2.82E-02	9.15E-03	6.83E-08	0.00E+00	0.00E+00	4.55E-08	1.19E-06	2.20E-06	2.77E-04	1.65E-06	5.81E-03	1.86E-03	2.59E-05	1.02E-05	8.26E-06	1.26E-05	4.84E-05	1.02E-04	1.75E-02	5.80E-03	1.77E-05	7.58E-06	8.88E-04	1.26E-03	9.49E-05	9.29E-04	2.61E-04	9.56E-04	3.46E-04	1.19E-01	1.29E-03	3.19E-02	4.61E-04	2.22E-04	8.06E-06	3.56E-04	1.60E-04	1.39E-02	5.89E-04	2.49E-03
C8	8	0.00E+00	2.38E-06	0.00E+00	0.00E+00	0.00E+00	4.91E-08	1.02E-06	4.20E-05	2.38E-02	7.81E-03	5.59E-08	1.40E-08	0.00E+00	2.52E-07	3.14E-06	0.00E+00	4.33E-05	2.33E-06	2.63E-03	2.82E-04	1.20E-05	3.23E-06	1.92E-06	1.28E-05	4.33E-05	1.33E-04	1.46E-02	4.75E-03	1.48E-05	1.84E-06	1.03E-03	1.47E-03	6.97E-05	1.34E-03	1.47E-04	5.33E-04	1.81E-04	1.18E-01	9.41E-04	2.60E-02	3.13E-04	2.02E-04	1.11E-05	1.60E-04	7.73E-05	2.10E-02	6.68E-04	1.26E-03
D1	1	0.00E+00	1.04E-06	0.00E+00	0.00E+00	0.00E+00	0.00E+00	0.00E+00	1.48E-05	2.39E-02	7.69E-03	1.29E-07	0.00E+00	0.00E+00	0.00E+00	0.00E+00	2.10E-06	4.39E-05	5.46E-07	2.83E-03	3.15E-04	1.52E-05	6.01E-06	2.33E-06	3.77E-06	4.22E-05	6.74E-05	1.46E-02	4.92E-03	3.86E-06	1.08E-06	6.87E-04	1.42E-03	4.83E-05	1.19E-03	1.75E-04	4.64E-04	2.01E-04	9.65E-02	1.16E-03	2.56E-02	3.40E-04	2.13E-04	1.50E-05	1.40E-04	6.87E-05	1.62E-02	5.28E-04	1.27E-03
D2	2	0.00E+00	1.21E-06	0.00E+00	0.00E+00	0.00E+00	0.00E+00	1.17E-06	3.77E-06	2.19E-02	6.95E-03	2.79E-08	0.00E+00	0.00E+00	2.30E-07	1.36E-06	0.00E+00	3.68E-05	1.41E-06	2.20E-03	3.18E-04	9.83E-06	4.16E-06	5.15E-06	3.44E-06	3.90E-05	7.95E-05	1.31E-02	4.35E-03	1.65E-05	2.58E-06	7.20E-04	8.58E-04	5.61E-05	4.52E-04	1.77E-04	3.97E-04	1.16E-04	1.00E-01	6.90E-04	2.28E-02	2.97E-04	1.69E-04	8.20E-06	1.37E-04	4.77E-05	7.20E-03	3.14E-04	1.02E-03
D3	3	5.76E-07	8.51E-07	0.00E+00	0.00E+00	0.00E+00	0.00E+00	2.04E-06	3.43E-05	2.20E-02	6.89E-03	2.03E-08	6.77E-09	0.00E+00	0.00E+00	0.00E+00	1.00E-06	3.14E-05	2.31E-06	2.48E-03	2.60E-04	6.97E-06	3.45E-06	1.01E-07	7.26E-06	3.90E-05	9.61E-05	1.32E-02	4.46E-03	1.93E-06	2.89E-06	5.72E-04	1.28E-03	5.03E-05	1.00E-03	1.52E-04	4.04E-04	2.34E-04	9.61E-02	1.23E-03	2.36E-02	2.97E-04	1.83E-04	6.97E-06	1.40E-04	5.59E-05	1.48E-02	4.78E-04	1.24E-03
D4	4	0.00E+00	1.99E-05	4.52E-07	1.79E-07	1.93E-06	0.00E+00	8.93E-07	1.68E-05	2.37E-02	7.51E-03	1.13E-07	9.44E-09	0.00E+00	1.88E-08	2.60E-06	2.51E-06	2.27E-04	5.44E-06	4.14E-03	1.75E-03	3.62E-05	1.36E-05	2.42E-06	7.35E-06	3.07E-05	8.70E-05	1.46E-02	4.72E-03	1.49E-05	3.37E-06	6.10E-04	1.36E-03	3.88E-05	7.06E-04	2.66E-04	7.23E-04	1.98E-04	1.14E-01	9.55E-04	2.80E-02	3.38E-04	2.19E-04	1.03E-05	3.25E-04	1.82E-04	1.23E-02	4.10E-04	1.93E-03
D5	5	1.77E-07	5.03E-06	0.00E+00	0.00E+00	0.00E+00	0.00E+00	6.02E-06	2.34E-05	2.65E-02	8.19E-03	2.97E-07	2.17E-06	1.95E-07	4.54E-06	3.05E-06	8.25E-07	8.47E-05	3.83E-06	3.17E-03	9.03E-04	1.61E-05	5.68E-06	2.57E-06	5.63E-06	3.14E-05	1.18E-04	1.62E-02	5.34E-03	1.48E-05	6.52E-06	7.52E-04	1.49E-03	4.69E-05	8.81E-04	2.03E-04	4.90E-04	2.01E-04	1.32E-01	1.26E-03	3.01E-02	4.31E-04	2.29E-04	1.11E-05	3.28E-04	1.01E-04	1.33E-02	4.88E-04	1.46E-03
D6	6	7.47E-07	0.00E+00	0.00E+00	0.00E+00	0.00E+00	0.00E+00	5.37E-07	1.61E-05	2.20E-02	7.03E-03	2.02E-06	6.75E-09	1.28E-07	1.30E-06	3.20E-06	2.69E-08	5.13E-05	9.01E-07	2.56E-03	3.41E-04	1.76E-05	1.12E-05	2.40E-06	7.47E-06	3.37E-05	1.14E-04	1.32E-02	4.36E-03	2.90E-06	3.10E-06	6.62E-04	9.13E-04	2.30E-05	4.60E-04	1.67E-04	4.69E-04	1.20E-04	1.07E-01	1.15E-03	2.35E-02	2.80E-04	1.77E-04	4.81E-06	1.46E-04	6.30E-05	7.03E-03	3.27E-04	1.25E-03
D7	7	0.00E+00	2.51E-06	0.00E+00	0.00E+00	0.00E+00	0.00E+00	9.84E-07	3.82E-05	2.19E-02	7.04E-03	8.53E-07	1.46E-08	0.00E+00	1.24E-07	1.78E-06	0.00E+00	4.85E-05	3.36E-06	2.40E-03	3.07E-04	2.15E-05	3.27E-06	2.85E-06	4.98E-06	7.87E-05	4.37E-05	1.30E-02	4.37E-03	1.27E-05	8.44E-07	5.68E-04	1.29E-03	3.18E-05	8.57E-04	1.70E-04	4.25E-04	3.13E-04	9.75E-02	9.05E-04	2.35E-02	3.17E-04	1.81E-04	1.23E-05	1.53E-04	4.46E-05	1.27E-02	4.11E-04	1.21E-03
D8	8	3.41E-06	2.77E-06	0.00E+00	0.00E+00	0.00E+00	0.00E+00	2.11E-06	4.82E-06	2.12E-02	6.75E-03	0.00E+00	0.00E+00	0.00E+00	2.92E-08	2.79E-06	7.54E-07	4.43E-05	2.78E-06	2.56E-03	3.07E-04	7.89E-06	3.48E-06	6.79E-07	1.25E-05	2.97E-05	1.17E-04	1.31E-02	4.25E-03	1.88E-05	3.39E-06	9.16E-04	1.10E-03	5.92E-05	7.89E-04	1.26E-04	4.56E-04	1.28E-04	8.94E-02	6.71E-04	2.36E-02	3.02E-04	1.74E-04	1.96E-05	1.57E-04	7.01E-05	1.09E-02	3.80E-04	1.09E-03
E1	1	0.00E+00	1.34E-06	0.00E+00	0.00E+00	0.00E+00	0.00E+00	1.48E-06	1.85E-05	2.12E-02	6.81E-03	1.16E-07	0.00E+00	4.84E-07	2.65E-06	2.62E-06	1.29E-06	4.80E-05	2.88E-06	2.37E-03	3.02E-04	7.91E-06	5.58E-06	2.82E-06	4.76E-06	4.43E-05	4.92E-05	1.33E-02	4.39E-03	1.33E-05	6.31E-06	1.00E-03	1.23E-03	4.84E-05	1.05E-03	1.93E-04	4.26E-04	2.16E-04	9.80E-02	6.89E-04	2.29E-02	2.70E-04	1.72E-04	1.21E-05	1.31E-04	6.44E-05	1.51E-02	4.39E-04	1.09E-03
E2	2	0.00E+00	2.04E-06	0.00E+00	0.00E+00	0.00E+00	0.00E+00	3.39E-06	4.98E-05	2.41E-02	7.50E-03	7.63E-09	0.00E+00	1.46E-06	8.46E-07	0.00E+00	4.34E-07	4.57E-05	1.69E-06	2.60E-03	2.54E-04	1.13E-05	3.58E-06	1.31E-06	1.01E-05	4.11E-05	8.27E-05	1.47E-02	4.89E-03	6.90E-06	2.62E-06	1.14E-03	1.37E-03	6.95E-05	1.09E-03	1.71E-04	4.94E-04	3.23E-04	9.87E-02	8.41E-04	2.54E-02	3.37E-04	2.05E-04	9.28E-06	1.15E-04	6.58E-05	1.65E-02	4.98E-04	1.29E-03
E3	3	2.53E-05	5.92E-05	0.00E+00	0.00E+00	0.00E+00	0.00E+00	5.78E-05	3.47E-03	1.39E-03	5.66E-04	0.00E+00	0.00E+00	6.86E-06	7.59E-06	0.00E+00	6.97E-06	1.71E-03	2.37E-05	6.74E-02	7.30E-03	2.86E-04	3.38E-05	1.65E-06	2.36E-05	3.77E-03	1.94E-04	8.29E-04	4.35E-04	0.00E+00	0.00E+00	9.78E-04	9.85E-03	3.36E-04	1.16E-02	2.41E-03	1.42E-02	2.50E-02	6.38E-03	1.26E-04	1.97E-03	5.44E-05	5.47E-04	4.76E-05	1.91E-03	1.16E-03	1.62E-01	5.73E-03	3.28E-02
E4	4	0.00E+00	1.42E-06	0.00E+00	0.00E+00	0.00E+00	0.00E+00	0.00E+00	1.88E-05	2.18E-02	7.00E-03	4.60E-07	0.00E+00	0.00E+00	4.32E-07	3.35E-06	1.71E-06	1.59E-05	1.79E-06	2.67E-03	2.77E-04	1.51E-05	4.68E-06	4.60E-06	9.60E-06	3.41E-05	9.64E-05	1.34E-02	4.32E-03	1.49E-05	2.49E-06	1.28E-03	1.47E-03	4.72E-05	1.13E-03	2.00E-04	4.52E-04	1.17E-04	9.68E-02	1.02E-03	2.37E-02	3.22E-04	1.76E-04	7.92E-06	1.52E-04	7.00E-05	1.84E-02	4.84E-04	1.27E-03
E5	5	0.00E+00	1.43E-06	0.00E+00	0.00E+00	0.00E+00	0.00E+00	2.36E-06	2.92E-05	2.27E-02	7.11E-03	1.89E-07	8.92E-07	0.00E+00	0.00E+00	1.80E-06	0.00E+00	4.12E-05	1.35E-06	2.56E-03	2.78E-04	1.49E-05	4.84E-06	2.71E-06	8.33E-06	3.84E-05	8.42E-05	1.35E-02	4.67E-03	1.19E-05	9.85E-06	9.85E-04	1.36E-03	5.22E-05	1.09E-03	1.38E-04	4.54E-04	1.81E-04	9.80E-02	7.41E-04	2.44E-02	3.06E-04	1.81E-04	1.62E-05	1.50E-04	7.32E-05	1.77E-02	5.81E-04	1.12E-03
E6	6	3.22E-07	2.66E-06	0.00E+00	0.00E+00	0.00E+00	0.00E+00	4.44E-06	4.67E-05	2.67E-02	8.35E-03	6.23E-08	3.04E-06	2.49E-07	4.16E-08	4.88E-07	4.86E-06	1.41E-04	5.03E-06	7.29E-03	7.73E-04	3.81E-05	4.29E-06	2.55E-06	6.60E-06	8.04E-05	9.35E-05	1.64E-02	5.50E-03	1.27E-05	4.85E-06	9.84E-04	1.36E-03	5.79E-05	8.72E-04	1.56E-04	1.26E-03	4.20E-04	1.30E-01	8.97E-04	3.07E-02	4.26E-04	2.02E-04	2.07E-05	2.86E-04	1.07E-04	1.28E-02	5.35E-04	3.41E-03
E7	7	0.00E+00	3.42E-06	0.00E+00	0.00E+00	0.00E+00	0.00E+00	1.61E-06	8.48E-05	3.08E-02	9.74E-03	0.00E+00	0.00E+00	4.68E-08	3.63E-06	1.28E-05	9.36E-07	5.04E-05	4.43E-06	6.10E-03	3.97E-04	1.53E-05	1.18E-05	6.60E-06	4.78E-06	1.56E-04	1.40E-04	1.84E-02	6.10E-03	8.36E-06	2.34E-06	1.10E-03	3.23E-03	6.74E-05	2.14E-03	3.08E-04	1.13E-03	7.65E-04	1.44E-01	1.32E-03	3.49E-02	5.12E-04	2.45E-04	1.92E-05	7.16E-04	1.25E-04	3.41E-02	1.00E-03	3.20E-03
E8	8	0.00E+00	0.00E+00	0.00E+00	0.00E+00	0.00E+00	0.00E+00	1.94E-06	3.40E-05	2.08E-02	6.70E-03	3.25E-07	6.78E-08	6.78E-09	0.00E+00	1.06E-06	2.64E-06	2.75E-05	0.00E+00	2.26E-03	2.09E-04	1.46E-05	2.10E-06	2.54E-06	2.19E-06	6.42E-05	3.91E-05	1.28E-02	4.39E-03	1.23E-05	8.85E-06	1.17E-03	1.15E-03	5.20E-05	1.16E-03	1.24E-04	4.71E-04	2.31E-04	9.66E-02	7.15E-04	2.23E-02	2.84E-04	1.71E-04	8.57E-06	1.29E-04	5.32E-05	1.51E-02	4.87E-04	1.05E-03
[truncated: 2,194 more columns]
