# Supplementary material for: Participants in the Trans-Antarctic Winter Traverse Expedition Showed Increased Bacterial Load and Diversity in Saliva but Maintained Individual Differences within Stool Microbiota and Across Metabolite Fingerprints
Source: Int J Mol Sci. 2023 Mar 2;24(5):4850. doi: 10.3390/ijms24054850 (PMC10002533; doi:10.3390/ijms24054850)
Supplement: Supplementary file 1 [file ijms-24-04850-s001.zip › fingerprinting_data/fiems_pl_pos_pa.csv]

Sample	Class	21.27	21.63	22.9	29.72	30	31	32	33	33.81	34.72	36	36.9	38.9	40.9	41.45	41.9	42.9	43.45	43.9	44.18	44.63	44.9	46	47	47.9	50	51	51.9	52.36	53	54.9	55.9	56.81	58.9	59.9	60.9	61.9	63.81	64.9	65.9	66.9	67.81	68.9	70.81	72.81	73.9	74.81	75.9
A1	A	0.00E+00	0.00E+00	1.09E-03	3.91E-08	9.63E-07	0.00E+00	3.06E-04	2.27E-04	2.70E-06	1.35E-06	1.56E-04	0.00E+00	1.49E-02	6.89E-03	5.67E-06	2.18E-04	1.68E-05	2.61E-07	0.00E+00	5.22E-08	5.22E-07	1.08E-06	3.68E-03	4.34E-04	3.07E-05	5.04E-03	9.39E-05	1.82E-05	6.79E-06	1.17E-05	1.35E-01	1.54E-03	4.27E-03	6.64E-03	2.99E-03	3.44E-04	9.16E-05	1.53E-01	1.24E-02	2.29E-04	4.16E-05	3.21E-05	8.92E-05	3.41E-02	1.97E-02	5.33E-03	3.01E-04	2.58E-04
A2	A	2.13E-06	0.00E+00	1.21E-03	0.00E+00	0.00E+00	0.00E+00	9.58E-05	2.53E-05	0.00E+00	0.00E+00	2.50E-06	0.00E+00	1.36E-02	6.50E-03	7.16E-06	2.48E-05	2.22E-05	6.50E-09	0.00E+00	0.00E+00	0.00E+00	0.00E+00	9.03E-04	5.18E-05	9.73E-06	4.79E-04	4.05E-06	1.16E-05	2.19E-06	7.83E-06	1.23E-01	1.52E-03	3.58E-03	1.59E-03	4.09E-04	2.12E-04	6.23E-05	1.50E-01	4.59E-03	5.10E-05	1.07E-05	2.67E-06	2.05E-04	2.73E-02	1.62E-02	8.95E-04	9.85E-05	1.54E-04
A3	A	0.00E+00	0.00E+00	1.19E-03	0.00E+00	0.00E+00	0.00E+00	1.04E-04	2.83E-05	0.00E+00	0.00E+00	9.25E-06	0.00E+00	1.18E-02	6.40E-03	4.51E-06	4.06E-05	1.26E-05	2.51E-06	8.97E-07	3.95E-07	7.32E-06	6.72E-09	9.90E-04	6.72E-05	1.28E-05	5.63E-04	3.53E-05	7.48E-06	3.95E-06	5.95E-06	1.28E-01	1.50E-03	2.95E-03	1.51E-03	5.31E-04	2.08E-04	8.09E-05	1.49E-01	5.11E-03	6.48E-05	4.67E-06	4.71E-06	2.66E-04	2.46E-02	1.67E-02	1.08E-03	1.10E-04	1.73E-04
A4	A	0.00E+00	0.00E+00	1.11E-03	0.00E+00	0.00E+00	0.00E+00	9.41E-05	4.50E-05	0.00E+00	3.44E-08	1.73E-05	0.00E+00	1.14E-02	6.23E-03	5.65E-06	4.62E-05	2.74E-05	6.89E-09	0.00E+00	0.00E+00	3.78E-06	3.44E-08	1.14E-03	5.98E-05	8.13E-06	5.28E-04	1.12E-05	1.38E-05	5.69E-07	6.93E-06	1.26E-01	1.58E-03	3.11E-03	1.60E-03	6.56E-04	2.30E-04	6.81E-05	1.52E-01	5.03E-03	6.73E-05	6.77E-06	1.44E-06	2.24E-04	2.38E-02	1.67E-02	1.09E-03	1.09E-04	2.78E-04
A5	A	0.00E+00	0.00E+00	1.06E-03	0.00E+00	0.00E+00	0.00E+00	8.15E-05	3.76E-05	0.00E+00	0.00E+00	1.49E-05	3.62E-06	9.86E-03	6.00E-03	3.00E-06	5.64E-05	1.91E-05	0.00E+00	1.93E-06	3.64E-06	2.91E-06	3.90E-06	8.76E-04	8.76E-05	2.26E-06	7.75E-04	2.64E-06	3.22E-06	5.15E-06	7.22E-06	1.26E-01	1.35E-03	2.67E-03	1.81E-03	9.21E-04	2.90E-04	6.73E-05	1.73E-01	5.92E-03	9.86E-05	4.54E-06	2.76E-05	2.27E-04	2.04E-02	1.58E-02	1.32E-03	8.80E-05	2.78E-04
A6	A	0.00E+00	0.00E+00	1.10E-03	0.00E+00	3.47E-06	0.00E+00	8.70E-05	3.26E-05	0.00E+00	2.18E-06	3.32E-06	0.00E+00	1.41E-02	6.51E-03	5.29E-06	3.50E-05	3.17E-06	5.80E-06	3.72E-07	0.00E+00	5.49E-07	2.36E-06	9.17E-04	4.98E-05	2.42E-07	4.43E-04	1.06E-05	5.72E-06	4.70E-06	8.15E-06	1.25E-01	1.41E-03	3.75E-03	1.55E-03	4.62E-04	1.78E-04	8.39E-05	1.52E-01	4.59E-03	7.13E-05	1.42E-05	9.52E-06	2.24E-04	2.89E-02	1.74E-02	8.82E-04	1.18E-04	1.42E-04
A7	A	0.00E+00	0.00E+00	1.02E-03	0.00E+00	0.00E+00	0.00E+00	9.45E-05	3.53E-05	0.00E+00	0.00E+00	7.23E-06	0.00E+00	9.92E-03	5.95E-03	1.12E-06	3.17E-05	1.89E-05	2.98E-07	1.28E-06	7.34E-06	6.07E-07	2.61E-06	9.92E-04	7.42E-05	8.89E-06	6.23E-04	9.65E-06	6.87E-06	2.80E-06	1.16E-05	1.22E-01	1.43E-03	2.74E-03	1.63E-03	5.95E-04	2.62E-04	5.00E-05	1.55E-01	5.08E-03	5.48E-05	8.65E-06	1.14E-05	2.07E-04	2.05E-02	1.52E-02	1.07E-03	1.03E-04	7.23E-04
A8	A	0.00E+00	0.00E+00	1.19E-03	6.23E-08	6.39E-06	0.00E+00	1.54E-04	1.54E-04	5.64E-06	0.00E+00	9.05E-05	8.89E-09	1.29E-02	6.81E-03	1.77E-06	1.16E-04	2.33E-05	3.09E-06	5.27E-06	4.05E-06	0.00E+00	0.00E+00	1.71E-03	2.20E-04	5.32E-08	2.59E-03	3.76E-05	1.99E-05	7.35E-07	1.11E-05	1.41E-01	1.71E-03	3.58E-03	3.82E-03	1.93E-03	4.64E-04	5.38E-05	1.43E-01	8.73E-03	1.29E-04	2.32E-05	2.84E-05	1.42E-04	3.01E-02	2.00E-02	2.64E-03	1.94E-04	4.05E-04
B1	B	0.00E+00	0.00E+00	1.10E-03	0.00E+00	0.00E+00	0.00E+00	6.56E-05	1.73E-05	0.00E+00	0.00E+00	0.00E+00	0.00E+00	1.30E-02	6.16E-03	1.53E-06	3.24E-05	1.26E-05	6.68E-09	0.00E+00	0.00E+00	0.00E+00	0.00E+00	1.07E-03	5.32E-05	4.04E-06	5.20E-04	1.49E-05	8.27E-06	0.00E+00	1.65E-05	1.30E-01	1.70E-03	3.33E-03	1.50E-03	5.04E-04	2.60E-04	6.56E-05	1.56E-01	4.68E-03	6.64E-05	2.72E-06	4.68E-06	2.23E-04	2.66E-02	1.69E-02	9.23E-04	1.07E-04	2.59E-04
B2	B	0.00E+00	0.00E+00	1.21E-03	0.00E+00	9.44E-07	0.00E+00	9.72E-05	3.67E-05	0.00E+00	0.00E+00	4.92E-06	0.00E+00	1.17E-02	6.31E-03	4.09E-06	3.09E-05	1.04E-05	1.97E-06	0.00E+00	0.00E+00	0.00E+00	0.00E+00	1.19E-03	6.94E-05	1.98E-08	5.99E-04	1.18E-05	2.43E-06	1.19E-06	5.79E-06	1.26E-01	1.50E-03	3.35E-03	1.60E-03	4.76E-04	2.69E-04	6.98E-05	1.49E-01	4.92E-03	7.74E-05	6.78E-06	5.79E-06	2.58E-04	2.36E-02	1.69E-02	1.03E-03	1.13E-04	2.61E-04
B3	B	0.00E+00	0.00E+00	1.33E-03	0.00E+00	0.00E+00	1.96E-08	7.46E-05	2.20E-05	0.00E+00	0.00E+00	5.30E-06	0.00E+00	1.17E-02	6.40E-03	6.47E-07	3.62E-05	1.73E-05	2.62E-08	0.00E+00	0.00E+00	2.03E-07	4.90E-06	9.73E-04	6.63E-05	6.55E-09	4.79E-04	8.32E-06	9.93E-06	3.72E-06	1.24E-05	1.29E-01	1.69E-03	3.07E-03	1.53E-03	4.51E-04	2.10E-04	4.55E-05	1.53E-01	4.79E-03	4.79E-05	9.89E-06	6.98E-06	2.30E-04	2.46E-02	1.77E-02	1.06E-03	1.52E-04	1.75E-04
B4	B	0.00E+00	0.00E+00	1.16E-03	0.00E+00	0.00E+00	0.00E+00	8.57E-05	3.44E-05	0.00E+00	0.00E+00	2.30E-05	0.00E+00	1.21E-02	6.44E-03	8.77E-06	3.60E-05	2.23E-05	6.72E-09	4.63E-06	8.77E-07	0.00E+00	0.00E+00	1.03E-03	6.19E-05	3.65E-06	4.99E-04	1.38E-05	2.78E-06	4.14E-07	1.12E-05	1.27E-01	1.47E-03	3.15E-03	1.60E-03	4.75E-04	2.35E-04	5.43E-05	1.57E-01	4.83E-03	8.13E-05	3.35E-08	0.00E+00	2.40E-04	2.45E-02	1.66E-02	1.09E-03	1.33E-04	2.42E-04
B5	B	0.00E+00	0.00E+00	9.07E-04	0.00E+00	0.00E+00	0.00E+00	6.58E-05	2.00E-05	0.00E+00	0.00E+00	1.34E-05	0.00E+00	1.04E-02	6.34E-03	6.26E-07	4.04E-05	3.11E-06	0.00E+00	2.31E-06	0.00E+00	0.00E+00	2.18E-07	1.08E-03	7.13E-05	4.95E-06	5.31E-04	1.21E-05	1.73E-05	1.37E-06	6.42E-06	1.20E-01	1.37E-03	2.70E-03	1.65E-03	6.14E-04	2.40E-04	6.22E-05	1.52E-01	5.03E-03	6.06E-05	1.65E-05	3.60E-06	2.29E-04	2.16E-02	1.63E-02	1.07E-03	1.20E-04	1.63E-04
B6	B	1.61E-07	2.68E-06	1.22E-03	6.71E-09	0.00E+00	0.00E+00	8.51E-05	2.68E-05	5.50E-06	6.71E-09	1.50E-05	0.00E+00	1.13E-02	6.23E-03	4.10E-06	4.02E-05	2.87E-06	4.01E-06	5.78E-06	2.21E-07	6.71E-09	3.95E-07	1.20E-03	6.51E-05	2.68E-08	6.47E-04	1.23E-05	1.94E-05	2.01E-08	8.51E-06	1.23E-01	1.37E-03	2.94E-03	1.67E-03	5.66E-04	2.88E-04	6.10E-05	1.60E-01	5.46E-03	7.07E-05	1.03E-05	5.30E-06	1.88E-04	2.31E-02	1.65E-02	1.23E-03	1.16E-04	1.96E-04
B7	B	0.00E+00	3.60E-06	1.18E-03	0.00E+00	0.00E+00	0.00E+00	1.19E-04	1.86E-05	0.00E+00	0.00E+00	9.17E-06	0.00E+00	1.19E-02	6.32E-03	2.59E-06	4.14E-05	9.56E-06	6.52E-09	2.58E-06	2.47E-06	2.76E-06	1.49E-06	1.16E-03	4.99E-05	2.60E-08	5.66E-04	9.68E-06	7.06E-06	6.52E-09	1.35E-05	1.28E-01	1.59E-03	3.01E-03	1.54E-03	5.07E-04	2.63E-04	5.70E-05	1.56E-01	5.07E-03	5.89E-05	1.18E-05	1.03E-05	2.99E-04	2.33E-02	1.67E-02	1.03E-03	1.21E-04	6.67E-04
B8	B	0.00E+00	0.00E+00	1.10E-03	0.00E+00	0.00E+00	8.23E-08	1.69E-04	1.97E-04	0.00E+00	4.10E-08	5.17E-05	0.00E+00	1.27E-02	6.80E-03	3.50E-06	9.65E-05	1.17E-05	0.00E+00	0.00E+00	0.00E+00	0.00E+00	0.00E+00	2.08E-03	2.82E-04	1.07E-05	2.67E-03	4.93E-05	1.68E-05	1.81E-06	1.41E-05	1.43E-01	1.55E-03	3.59E-03	3.92E-03	2.10E-03	4.60E-04	4.74E-05	1.46E-01	8.77E-03	1.76E-04	3.66E-05	1.90E-06	1.22E-04	2.95E-02	1.98E-02	2.96E-03	2.52E-04	2.89E-04
C1	C	0.00E+00	0.00E+00	1.15E-03	0.00E+00	0.00E+00	0.00E+00	1.00E-04	3.10E-05	3.33E-06	0.00E+00	1.12E-05	0.00E+00	1.13E-02	6.20E-03	7.76E-06	4.43E-05	1.65E-05	2.01E-08	0.00E+00	0.00E+00	2.01E-07	3.57E-06	1.03E-03	5.79E-05	4.30E-06	4.51E-04	1.61E-05	8.37E-06	6.72E-09	1.02E-05	1.25E-01	1.38E-03	3.07E-03	1.65E-03	4.79E-04	2.60E-04	7.12E-05	1.52E-01	4.99E-03	6.20E-05	1.81E-05	7.64E-06	1.96E-04	2.43E-02	1.65E-02	1.01E-03	1.44E-04	2.00E-04
C2	C	0.00E+00	3.49E-06	9.81E-04	0.00E+00	0.00E+00	0.00E+00	9.72E-05	6.34E-05	0.00E+00	0.00E+00	3.04E-05	0.00E+00	9.55E-03	5.90E-03	7.13E-06	6.25E-05	2.32E-05	1.54E-07	8.40E-06	1.08E-06	1.25E-06	8.05E-08	1.02E-03	8.89E-05	9.72E-06	1.11E-03	1.22E-05	1.69E-06	2.27E-06	8.58E-06	1.21E-01	1.36E-03	2.69E-03	2.14E-03	9.90E-04	5.81E-04	7.17E-05	1.48E-01	6.16E-03	8.98E-05	1.50E-05	1.17E-05	2.03E-04	2.12E-02	1.61E-02	1.52E-03	1.32E-04	7.04E-04
C3	C	0.00E+00	0.00E+00	1.20E-03	0.00E+00	0.00E+00	0.00E+00	1.34E-04	7.28E-05	0.00E+00	0.00E+00	1.49E-05	6.68E-09	1.07E-02	6.64E-03	2.00E-06	7.48E-05	2.15E-05	4.00E-08	0.00E+00	0.00E+00	0.00E+00	0.00E+00	9.45E-04	1.18E-04	1.30E-05	8.44E-04	1.47E-07	5.88E-06	3.33E-07	6.28E-06	1.28E-01	1.58E-03	2.85E-03	2.21E-03	1.60E-03	7.80E-04	9.12E-05	1.54E-01	6.08E-03	7.52E-05	2.48E-05	1.67E-05	2.64E-04	1.97E-02	1.62E-02	1.53E-03	1.17E-04	3.11E-04
C4	C	0.00E+00	0.00E+00	1.33E-03	8.92E-09	0.00E+00	0.00E+00	1.57E-04	1.96E-04	8.92E-08	0.00E+00	9.78E-05	8.92E-09	1.30E-02	7.05E-03	2.26E-06	1.03E-04	2.73E-05	3.23E-06	5.07E-06	8.92E-06	1.14E-06	8.02E-07	1.83E-03	2.57E-04	1.05E-05	3.01E-03	7.70E-05	1.30E-05	1.85E-06	1.85E-05	1.41E-01	1.85E-03	3.90E-03	4.06E-03	1.92E-03	5.22E-04	6.47E-05	1.37E-01	9.30E-03	1.84E-04	2.69E-05	1.80E-05	1.23E-04	3.15E-02	1.96E-02	2.77E-03	1.89E-04	3.86E-04
C5	C	0.00E+00	0.00E+00	1.05E-03	0.00E+00	0.00E+00	0.00E+00	9.80E-05	1.80E-05	0.00E+00	0.00E+00	8.87E-06	0.00E+00	1.17E-02	6.22E-03	3.14E-06	4.51E-05	1.09E-05	5.08E-06	2.72E-06	0.00E+00	0.00E+00	0.00E+00	1.14E-03	5.94E-05	3.78E-06	4.92E-04	1.40E-05	5.90E-06	4.04E-06	1.20E-05	1.29E-01	1.63E-03	3.14E-03	1.60E-03	5.45E-04	2.53E-04	6.95E-05	1.45E-01	4.80E-03	6.83E-05	4.60E-06	3.27E-06	2.62E-04	2.52E-02	1.67E-02	1.06E-03	1.44E-04	1.35E-04
C6	C	0.00E+00	0.00E+00	8.36E-04	6.79E-06	2.99E-06	7.58E-06	7.31E-04	8.63E-04	5.17E-06	1.06E-05	5.12E-04	0.00E+00	7.84E-03	3.87E-03	2.35E-05	5.12E-04	3.21E-05	5.39E-06	0.00E+00	0.00E+00	7.31E-08	6.00E-06	2.16E-02	1.70E-03	3.97E-05	1.95E-02	3.58E-04	2.40E-05	0.00E+00	0.00E+00	7.36E-02	1.06E-03	2.38E-03	1.73E-02	7.58E-03	6.13E-04	1.32E-04	6.00E-02	3.24E-02	6.74E-04	1.90E-04	3.01E-05	1.13E-04	1.93E-02	1.15E-02	2.08E-02	9.85E-04	2.12E-04
C7	C	0.00E+00	0.00E+00	1.21E-03	0.00E+00	0.00E+00	0.00E+00	1.10E-04	1.06E-04	0.00E+00	4.30E-06	6.15E-05	0.00E+00	1.31E-02	7.05E-03	7.54E-06	1.12E-04	1.67E-05	8.29E-09	0.00E+00	0.00E+00	5.85E-07	7.44E-06	1.56E-03	1.97E-04	1.56E-05	2.64E-03	5.46E-05	1.14E-05	5.31E-07	2.17E-05	1.49E-01	1.94E-03	3.69E-03	3.47E-03	1.35E-03	4.12E-04	5.36E-05	1.38E-01	8.09E-03	1.40E-04	1.61E-05	3.94E-05	1.16E-04	3.16E-02	2.08E-02	2.52E-03	1.75E-04	4.47E-04
C8	C	0.00E+00	0.00E+00	1.09E-03	0.00E+00	0.00E+00	0.00E+00	7.19E-05	1.67E-05	0.00E+00	0.00E+00	6.02E-06	0.00E+00	1.08E-02	5.75E-03	3.15E-06	3.21E-05	1.88E-05	3.05E-06	3.30E-06	0.00E+00	0.00E+00	0.00E+00	1.10E-03	5.28E-05	5.40E-06	4.74E-04	2.35E-05	7.57E-06	6.49E-08	8.55E-06	1.18E-01	1.35E-03	2.93E-03	1.53E-03	5.24E-04	2.34E-04	5.40E-05	1.53E-01	4.78E-03	8.12E-05	1.78E-05	9.17E-06	1.95E-04	2.16E-02	1.55E-02	9.36E-04	1.12E-04	1.08E-04
D1	D	0.00E+00	0.00E+00	1.13E-03	0.00E+00	0.00E+00	0.00E+00	9.10E-05	2.89E-05	1.32E-08	0.00E+00	9.45E-06	0.00E+00	1.16E-02	6.41E-03	9.10E-06	3.37E-05	2.48E-05	1.58E-07	0.00E+00	0.00E+00	2.51E-06	2.06E-06	9.89E-04	6.09E-05	4.78E-06	4.75E-04	3.58E-06	3.03E-06	2.44E-07	9.77E-06	1.28E-01	1.46E-03	3.08E-03	1.62E-03	5.38E-04	2.33E-04	4.98E-05	1.53E-01	5.10E-03	6.13E-05	1.26E-05	1.32E-05	2.62E-04	2.41E-02	1.69E-02	1.17E-03	8.94E-05	6.21E-04
D2	D	0.00E+00	0.00E+00	1.18E-03	1.99E-08	0.00E+00	0.00E+00	9.31E-05	4.06E-05	0.00E+00	0.00E+00	1.25E-05	0.00E+00	1.02E-02	6.29E-03	2.90E-06	4.02E-05	1.07E-05	6.65E-09	0.00E+00	0.00E+00	5.25E-07	6.93E-06	1.03E-03	7.48E-05	2.91E-06	7.28E-04	1.79E-05	5.81E-06	8.84E-07	1.69E-05	1.29E-01	1.60E-03	2.73E-03	1.69E-03	8.60E-04	2.57E-04	6.69E-05	1.56E-01	5.25E-03	4.90E-05	2.50E-06	2.77E-06	2.08E-04	2.18E-02	1.66E-02	1.25E-03	1.21E-04	3.54E-04
D3	D	0.00E+00	0.00E+00	1.14E-03	0.00E+00	0.00E+00	0.00E+00	1.03E-04	7.87E-06	0.00E+00	0.00E+00	1.10E-05	0.00E+00	1.24E-02	6.06E-03	2.50E-06	3.19E-05	8.29E-06	3.31E-06	3.06E-06	1.28E-08	2.77E-07	3.46E-06	1.05E-03	6.83E-05	2.57E-08	5.29E-04	2.69E-06	9.84E-06	2.24E-06	2.05E-05	1.23E-01	1.47E-03	3.06E-03	1.46E-03	4.55E-04	2.38E-04	5.75E-05	1.56E-01	4.98E-03	6.06E-05	5.40E-06	2.31E-07	2.38E-04	2.48E-02	1.59E-02	9.45E-04	1.39E-04	1.82E-04
D4	D	4.98E-07	4.25E-06	1.32E-03	0.00E+00	0.00E+00	0.00E+00	1.10E-04	1.30E-04	0.00E+00	0.00E+00	7.70E-05	0.00E+00	1.31E-02	6.79E-03	3.81E-06	7.70E-05	8.31E-06	8.46E-09	4.30E-06	1.69E-08	8.46E-09	0.00E+00	1.40E-03	1.80E-04	4.61E-06	2.20E-03	3.39E-05	1.62E-05	1.61E-07	1.34E-05	1.41E-01	1.87E-03	3.77E-03	3.20E-03	1.16E-03	2.93E-04	8.97E-05	1.51E-01	7.55E-03	1.27E-04	2.03E-05	6.08E-06	1.41E-04	3.11E-02	2.00E-02	2.10E-03	1.55E-04	3.42E-04
D5	D	0.00E+00	0.00E+00	1.35E-03	1.46E-06	1.97E-07	0.00E+00	7.30E-05	1.08E-04	0.00E+00	0.00E+00	4.86E-05	3.14E-06	1.22E-02	7.20E-03	4.13E-06	5.67E-05	1.99E-05	2.80E-07	4.13E-06	2.30E-06	0.00E+00	0.00E+00	1.31E-03	1.62E-04	8.24E-06	1.98E-03	6.02E-05	5.57E-06	9.22E-06	8.04E-06	1.50E-01	1.66E-03	3.44E-03	2.83E-03	1.27E-03	2.94E-04	8.34E-05	1.47E-01	6.81E-03	1.19E-04	3.47E-06	1.32E-05	1.23E-04	2.88E-02	2.03E-02	2.03E-03	1.72E-04	3.73E-04
D6	D	0.00E+00	0.00E+00	1.20E-03	0.00E+00	0.00E+00	0.00E+00	5.49E-05	5.28E-05	7.00E-09	0.00E+00	5.91E-06	0.00E+00	1.08E-02	6.29E-03	3.19E-06	6.58E-05	1.61E-05	6.62E-06	7.00E-09	0.00E+00	0.00E+00	0.00E+00	1.03E-03	6.62E-05	6.29E-08	7.21E-04	8.85E-06	3.64E-07	4.23E-06	1.22E-05	1.32E-01	1.71E-03	2.90E-03	1.81E-03	8.26E-04	2.37E-04	7.71E-05	1.61E-01	5.45E-03	6.21E-05	4.53E-06	1.07E-05	2.20E-04	2.09E-02	1.74E-02	1.26E-03	6.88E-05	2.57E-04
D7	D	0.00E+00	0.00E+00	1.30E-03	0.00E+00	0.00E+00	0.00E+00	1.06E-04	2.34E-05	0.00E+00	0.00E+00	1.61E-05	1.97E-06	1.14E-02	6.50E-03	2.85E-05	4.35E-05	1.24E-05	0.00E+00	3.39E-06	2.75E-06	9.12E-08	4.62E-07	1.01E-03	7.40E-05	1.26E-05	6.07E-04	2.09E-05	4.23E-06	3.76E-06	1.33E-05	1.33E-01	1.55E-03	3.13E-03	1.68E-03	5.13E-04	2.46E-04	4.19E-05	1.58E-01	4.89E-03	5.52E-05	1.71E-05	1.18E-05	1.95E-04	2.39E-02	1.73E-02	9.71E-04	1.23E-04	1.87E-04
D8	D	0.00E+00	0.00E+00	1.11E-03	0.00E+00	0.00E+00	0.00E+00	8.65E-05	3.29E-05	0.00E+00	0.00E+00	8.16E-06	0.00E+00	1.04E-02	6.16E-03	4.29E-06	1.82E-05	2.04E-08	0.00E+00	0.00E+00	0.00E+00	0.00E+00	0.00E+00	1.28E-03	9.84E-05	2.66E-06	5.96E-04	6.41E-06	1.14E-05	1.47E-06	5.47E-06	1.21E-01	1.53E-03	2.92E-03	1.69E-03	6.49E-04	2.78E-04	5.31E-05	1.56E-01	5.22E-03	4.29E-05	2.26E-05	4.06E-06	2.38E-04	2.15E-02	1.64E-02	1.08E-03	1.25E-04	2.62E-04
E1	E	0.00E+00	0.00E+00	1.31E-03	0.00E+00	0.00E+00	0.00E+00	7.79E-05	3.02E-05	0.00E+00	0.00E+00	9.44E-06	0.00E+00	1.18E-02	6.49E-03	4.25E-06	1.69E-05	1.43E-05	3.41E-07	4.72E-06	7.08E-07	0.00E+00	0.00E+00	9.64E-04	5.82E-05	8.57E-06	4.88E-04	1.32E-05	1.25E-05	2.14E-06	1.97E-05	1.29E-01	1.38E-03	3.32E-03	1.57E-03	5.19E-04	2.39E-04	6.29E-05	1.53E-01	4.96E-03	4.96E-05	5.94E-06	1.09E-05	2.62E-04	2.38E-02	1.72E-02	9.52E-04	1.59E-04	1.85E-04
E2	E	0.00E+00	0.00E+00	1.10E-03	0.00E+00	0.00E+00	0.00E+00	9.98E-05	6.99E-06	0.00E+00	0.00E+00	0.00E+00	0.00E+00	1.13E-02	6.61E-03	1.50E-06	2.89E-05	1.30E-05	2.34E-06	0.00E+00	0.00E+00	1.25E-07	5.82E-06	9.32E-04	5.91E-05	1.39E-08	3.66E-04	4.45E-06	6.95E-09	1.40E-06	7.99E-06	1.27E-01	1.50E-03	3.08E-03	1.53E-03	4.70E-04	1.87E-04	5.95E-05	1.48E-01	4.91E-03	5.07E-05	2.57E-07	4.99E-06	1.90E-04	2.37E-02	1.66E-02	9.28E-04	9.86E-05	1.86E-04
E3	E	0.00E+00	0.00E+00	7.85E-04	6.38E-06	2.75E-06	1.49E-07	8.97E-04	8.25E-04	1.71E-06	4.16E-06	4.11E-04	0.00E+00	8.21E-03	3.53E-03	2.41E-05	5.66E-04	2.04E-05	3.94E-06	1.13E-05	2.82E-06	2.23E-06	1.29E-05	1.98E-02	1.57E-03	3.58E-05	1.82E-02	3.86E-04	3.23E-05	0.00E+00	8.92E-07	6.87E-02	8.65E-04	2.49E-03	1.74E-02	7.58E-03	5.93E-04	9.23E-05	6.11E-02	3.08E-02	7.81E-04	1.45E-04	1.62E-05	1.76E-04	1.94E-02	1.18E-02	2.01E-02	9.37E-04	2.73E-04
E4	E	0.00E+00	0.00E+00	1.21E-03	0.00E+00	0.00E+00	0.00E+00	8.51E-05	4.32E-05	0.00E+00	0.00E+00	1.51E-05	0.00E+00	1.26E-02	6.52E-03	5.81E-06	2.31E-05	1.07E-05	2.84E-06	2.25E-06	3.34E-06	3.67E-07	2.35E-07	1.10E-03	4.48E-05	3.98E-06	4.77E-04	7.35E-06	6.93E-09	1.66E-06	1.31E-05	1.30E-01	1.52E-03	3.41E-03	1.56E-03	4.90E-04	2.17E-04	6.72E-05	1.56E-01	4.77E-03	6.06E-05	2.81E-06	3.10E-06	1.89E-04	2.49E-02	1.71E-02	1.01E-03	9.42E-05	1.70E-04
E5	E	0.00E+00	0.00E+00	1.15E-03	0.00E+00	0.00E+00	0.00E+00	8.77E-05	3.07E-05	0.00E+00	0.00E+00	1.08E-05	0.00E+00	1.34E-02	6.33E-03	1.58E-06	2.34E-05	1.31E-08	0.00E+00	0.00E+00	0.00E+00	0.00E+00	0.00E+00	1.21E-03	5.54E-05	1.97E-08	6.53E-04	1.16E-05	5.39E-06	1.31E-08	5.78E-06	1.23E-01	1.47E-03	3.62E-03	1.71E-03	5.07E-04	3.09E-04	8.69E-05	1.54E-01	4.87E-03	5.03E-05	4.56E-06	1.18E-05	2.63E-04	2.70E-02	1.67E-02	1.11E-03	1.59E-04	1.51E-04
E6	E	0.00E+00	0.00E+00	1.28E-03	0.00E+00	0.00E+00	1.76E-06	1.65E-04	1.65E-04	1.88E-06	8.31E-09	4.29E-05	0.00E+00	1.28E-02	6.92E-03	5.32E-06	7.96E-05	1.27E-05	8.56E-07	1.15E-06	3.15E-07	2.52E-06	6.27E-06	1.67E-03	2.44E-04	1.13E-05	2.69E-03	6.82E-05	8.06E-06	8.31E-09	1.24E-05	1.46E-01	1.60E-03	3.66E-03	3.73E-03	1.62E-03	3.66E-04	8.76E-05	1.39E-01	8.51E-03	1.48E-04	2.52E-05	1.99E-05	1.48E-04	3.07E-02	1.98E-02	2.67E-03	1.70E-04	3.26E-04
E7	E	0.00E+00	0.00E+00	1.27E-03	0.00E+00	0.00E+00	0.00E+00	1.59E-04	1.63E-04	0.00E+00	0.00E+00	8.14E-05	0.00E+00	1.39E-02	7.31E-03	1.82E-06	1.25E-04	3.24E-05	4.29E-07	2.70E-06	2.77E-06	1.16E-08	4.31E-06	2.27E-03	3.24E-04	4.36E-06	3.33E-03	5.77E-05	2.57E-05	3.14E-06	3.37E-06	1.50E-01	1.89E-03	3.77E-03	4.38E-03	1.78E-03	3.18E-04	6.14E-05	1.53E-01	9.32E-03	2.17E-04	3.42E-05	3.40E-06	1.41E-04	3.19E-02	2.11E-02	3.22E-03	1.69E-04	3.10E-04
E8	E	0.00E+00	0.00E+00	9.82E-04	0.00E+00	0.00E+00	0.00E+00	7.78E-05	2.90E-05	6.69E-09	0.00E+00	0.00E+00	0.00E+00	1.14E-02	5.81E-03	2.98E-06	2.33E-05	1.72E-05	6.69E-09	0.00E+00	0.00E+00	0.00E+00	0.00E+00	8.86E-04	5.33E-05	2.00E-08	4.53E-04	1.30E-05	7.70E-07	4.53E-07	5.17E-06	1.17E-01	1.34E-03	2.98E-03	1.55E-03	4.53E-04	2.23E-04	7.34E-05	1.55E-01	4.73E-03	5.49E-05	0.00E+00	1.66E-05	2.33E-04	2.31E-02	1.57E-02	8.22E-04	1.02E-04	1.74E-04
[truncated: 2,033 more columns]
