# Supplementary material for: Participants in the Trans-Antarctic Winter Traverse Expedition Showed Increased Bacterial Load and Diversity in Saliva but Maintained Individual Differences within Stool Microbiota and Across Metabolite Fingerprints
Source: Int J Mol Sci. 2023 Mar 2;24(5):4850. doi: 10.3390/ijms24054850 (PMC10002533; doi:10.3390/ijms24054850)
Supplement: Supplementary file 1 [file ijms-24-04850-s001.zip › fingerprinting_data/fiems_rs_neg_tr.csv]

Sample	Class	26.18	26.63	29.45	31.18	32.09	35.09	37.09	39.45	40.18	41	42.09	43.09	45.09	46.09	47.09	48	48.45	48.9	49.36	50.09	51.09	53.09	55.09	55.81	56.18	58	59	60	61	62	63	64.09	66.9	67.9	68.81	69.81	70.81	72.9	73.9	74.9	75.9	76.81	77.81	78.81	79.81	80.81	81.81	82.81
A0	B	2.77E-06	0.00E+00	0.00E+00	0.00E+00	4.96E-06	2.33E-02	7.43E-03	0.00E+00	0.00E+00	0.00E+00	1.30E-04	2.87E-06	1.20E-02	6.47E-04	3.86E-05	4.24E-06	1.21E-06	5.94E-06	1.98E-06	2.19E-05	6.74E-05	1.39E-02	4.66E-03	1.23E-05	1.61E-05	2.68E-02	3.42E-02	1.90E-03	6.50E-04	3.81E-04	2.25E-03	1.26E-04	1.03E-01	9.27E-04	2.62E-02	3.42E-04	2.46E-04	1.45E-02	7.95E-04	7.00E-03	8.57E-04	9.17E-03	3.48E-04	1.97E-04	2.33E-05	2.03E-03	7.12E-05	6.91E-04
A1	T1	0.00E+00	0.00E+00	0.00E+00	3.21E-06	1.54E-05	1.85E-02	5.87E-03	0.00E+00	0.00E+00	4.87E-06	1.62E-04	7.47E-07	1.18E-02	8.43E-04	3.10E-05	5.63E-06	4.18E-06	1.11E-06	3.92E-06	2.08E-05	3.94E-05	1.11E-02	3.89E-03	8.72E-06	5.18E-06	1.68E-02	5.28E-02	1.87E-03	5.38E-04	3.26E-04	2.05E-03	2.01E-04	6.80E-02	1.04E-03	2.21E-02	3.13E-04	2.49E-04	3.38E-02	1.39E-03	4.86E-03	7.77E-04	1.12E-02	4.45E-04	1.74E-04	2.62E-05	1.59E-03	6.28E-05	5.33E-04
A2	T1	0.00E+00	0.00E+00	0.00E+00	0.00E+00	9.14E-06	2.09E-02	6.59E-03	0.00E+00	1.10E-06	0.00E+00	8.42E-05	7.93E-06	9.15E-03	5.56E-04	2.79E-05	0.00E+00	5.74E-06	9.25E-06	1.35E-06	1.80E-05	8.20E-05	1.22E-02	4.10E-03	4.75E-06	7.39E-06	2.05E-02	4.16E-02	1.88E-03	4.79E-04	5.25E-04	1.66E-03	1.16E-04	7.43E-02	1.02E-03	2.33E-02	2.71E-04	1.88E-04	2.23E-02	1.32E-03	6.25E-03	5.89E-04	8.58E-03	4.31E-04	1.42E-04	3.23E-05	1.59E-03	7.29E-05	5.53E-04
A3	T1	0.00E+00	0.00E+00	0.00E+00	1.86E-06	8.63E-06	2.07E-02	6.33E-03	0.00E+00	2.15E-06	1.08E-07	1.21E-04	3.68E-06	9.23E-03	6.27E-04	3.30E-05	3.59E-06	1.17E-07	2.88E-06	7.19E-06	2.59E-05	7.56E-05	1.21E-02	4.07E-03	1.35E-05	2.67E-06	3.30E-02	3.62E-02	2.22E-03	4.05E-04	3.24E-04	1.52E-03	1.50E-04	7.48E-02	8.68E-04	2.25E-02	2.83E-04	1.63E-04	2.31E-02	8.82E-04	3.46E-03	5.51E-04	7.56E-03	3.49E-04	1.22E-04	1.39E-05	1.58E-03	8.33E-05	5.50E-04
A4	S1	0.00E+00	0.00E+00	0.00E+00	0.00E+00	8.01E-06	2.21E-02	6.96E-03	0.00E+00	0.00E+00	8.04E-07	1.07E-04	3.92E-06	9.36E-03	8.55E-04	4.69E-05	5.65E-06	3.77E-07	6.05E-06	8.54E-07	2.99E-05	4.46E-05	1.34E-02	4.39E-03	3.08E-06	8.16E-06	1.97E-02	4.68E-02	1.89E-03	4.60E-04	2.97E-04	1.91E-03	2.42E-04	9.31E-02	7.97E-04	2.62E-02	2.58E-04	2.46E-04	3.54E-02	1.65E-03	4.07E-03	6.03E-04	9.47E-03	4.26E-04	1.21E-04	3.83E-05	1.68E-03	1.05E-04	6.63E-04
A5	S1	3.00E-06	0.00E+00	0.00E+00	3.15E-06	1.10E-05	2.65E-02	8.43E-03	0.00E+00	5.69E-07	1.30E-06	9.77E-05	7.01E-06	1.33E-02	7.55E-04	8.17E-05	2.79E-06	2.90E-06	9.68E-06	7.19E-06	2.66E-05	1.59E-04	1.62E-02	5.28E-03	1.86E-05	1.67E-05	3.46E-02	4.35E-02	2.38E-03	7.79E-04	3.62E-04	2.45E-03	1.36E-04	1.12E-01	1.10E-03	2.98E-02	3.46E-04	2.39E-04	2.09E-02	9.70E-04	8.33E-03	8.41E-04	1.03E-02	4.51E-04	1.67E-04	1.30E-05	2.30E-03	6.17E-05	7.89E-04
A6	S1	1.40E-06	9.48E-09	9.48E-09	9.48E-09	2.65E-05	2.22E-02	7.39E-03	0.00E+00	0.00E+00	0.00E+00	6.84E-05	6.69E-06	1.15E-02	5.28E-04	5.71E-05	1.58E-05	1.99E-06	5.72E-06	5.02E-07	3.63E-05	5.03E-05	1.29E-02	4.50E-03	1.37E-05	1.56E-06	4.10E-02	3.68E-02	2.47E-03	3.06E-04	2.40E-04	1.99E-03	1.27E-04	9.28E-02	7.54E-04	2.53E-02	3.40E-04	1.96E-04	1.84E-02	7.34E-04	3.04E-03	8.08E-04	8.70E-03	3.55E-04	1.44E-04	1.28E-05	2.45E-03	6.06E-05	7.92E-04
A7	T2	5.10E-06	1.86E-08	0.00E+00	0.00E+00	1.63E-05	1.54E-02	4.99E-03	0.00E+00	1.31E-06	0.00E+00	9.07E-05	1.48E-07	1.03E-02	5.58E-04	5.32E-05	1.45E-06	1.60E-06	4.88E-06	3.79E-06	1.22E-05	4.91E-05	9.22E-03	3.07E-03	4.55E-06	5.47E-06	1.77E-02	3.37E-02	1.51E-03	4.34E-04	3.24E-04	1.88E-03	1.80E-04	5.47E-02	8.44E-04	1.78E-02	2.44E-04	1.74E-04	2.53E-02	9.99E-04	5.33E-03	5.70E-04	7.95E-03	3.64E-04	1.37E-04	1.83E-05	1.22E-03	3.61E-05	3.94E-04
A8	T2	0.00E+00	0.00E+00	0.00E+00	0.00E+00	2.38E-05	2.41E-02	7.44E-03	0.00E+00	0.00E+00	0.00E+00	9.75E-05	5.35E-06	1.41E-02	5.95E-04	7.13E-05	8.06E-06	4.62E-06	2.62E-06	8.55E-06	1.78E-05	7.11E-05	1.40E-02	4.71E-03	3.75E-06	7.21E-06	4.68E-02	3.69E-02	2.95E-03	4.80E-04	3.56E-04	2.62E-03	2.16E-04	9.30E-02	9.72E-04	2.60E-02	2.56E-04	2.05E-04	1.83E-02	6.74E-04	5.59E-03	8.39E-04	9.41E-03	3.98E-04	2.15E-04	3.63E-05	2.38E-03	1.04E-04	8.57E-04
B0	B	0.00E+00	0.00E+00	0.00E+00	0.00E+00	2.46E-05	1.44E-02	4.79E-03	0.00E+00	0.00E+00	0.00E+00	9.57E-05	3.80E-06	7.93E-03	6.72E-04	3.07E-05	4.56E-06	2.67E-08	1.73E-06	2.08E-06	2.75E-05	6.13E-05	8.97E-03	2.92E-03	2.18E-06	5.25E-06	1.70E-02	5.32E-02	1.95E-03	6.75E-04	3.09E-04	1.34E-03	1.71E-04	5.29E-02	7.77E-04	1.64E-02	1.82E-04	1.52E-04	4.07E-02	1.89E-03	6.55E-03	5.68E-04	9.20E-03	3.44E-04	1.82E-04	3.34E-05	7.46E-04	4.77E-05	2.93E-04
B1	T1	0.00E+00	0.00E+00	0.00E+00	0.00E+00	2.09E-05	2.77E-02	8.58E-03	0.00E+00	3.86E-06	2.34E-07	1.16E-04	7.17E-06	8.95E-03	4.68E-04	4.68E-05	2.13E-06	1.03E-05	7.86E-06	6.07E-06	3.33E-05	9.08E-05	1.66E-02	5.62E-03	5.88E-06	7.31E-06	2.98E-02	4.21E-02	2.29E-03	7.36E-04	3.79E-04	1.72E-03	2.44E-04	1.09E-01	1.12E-03	3.02E-02	3.37E-04	2.10E-04	1.66E-02	9.11E-04	8.63E-03	8.61E-04	8.30E-03	4.25E-04	1.71E-04	2.06E-05	1.79E-03	6.58E-05	5.79E-04
B2	T1	0.00E+00	0.00E+00	0.00E+00	7.80E-07	1.49E-05	2.27E-02	6.94E-03	1.07E-08	0.00E+00	0.00E+00	9.27E-05	6.21E-06	1.64E-02	8.14E-04	6.56E-05	4.00E-06	8.34E-07	1.60E-06	4.30E-06	2.22E-05	4.64E-05	1.33E-02	4.43E-03	7.89E-06	7.73E-06	2.11E-02	4.48E-02	1.87E-03	5.04E-04	5.80E-04	3.03E-03	2.24E-04	9.08E-02	1.30E-03	2.59E-02	3.15E-04	2.25E-04	2.95E-02	1.23E-03	5.49E-03	7.58E-04	1.14E-02	5.07E-04	1.36E-04	2.57E-05	2.30E-03	6.01E-05	7.24E-04
B3	T1	0.00E+00	0.00E+00	0.00E+00	1.29E-06	1.72E-05	2.67E-02	8.29E-03	0.00E+00	6.45E-07	1.04E-06	1.16E-04	8.39E-06	1.13E-02	7.83E-04	5.09E-05	4.48E-06	2.56E-06	1.82E-07	7.79E-06	2.04E-05	1.16E-04	1.65E-02	5.55E-03	5.42E-06	1.20E-05	3.31E-02	2.56E-02	2.08E-03	6.61E-04	7.49E-04	1.96E-03	1.70E-04	1.27E-01	1.69E-03	3.22E-02	3.61E-04	3.47E-04	1.21E-02	5.82E-04	7.29E-03	8.97E-04	8.03E-03	4.50E-04	1.84E-04	3.73E-05	2.39E-03	9.84E-05	7.56E-04
B4	S1	0.00E+00	0.00E+00	0.00E+00	1.60E-06	6.43E-06	2.31E-02	7.35E-03	0.00E+00	2.35E-06	1.01E-08	6.80E-05	5.65E-06	8.50E-03	3.99E-03	4.91E-05	1.56E-05	3.65E-06	3.00E-06	6.70E-06	1.66E-05	1.24E-04	1.34E-02	4.78E-03	2.41E-06	1.38E-05	4.37E-02	2.88E-02	2.66E-03	6.67E-04	5.00E-04	1.36E-03	6.04E-04	8.86E-02	1.26E-03	2.54E-02	2.87E-04	2.19E-04	5.27E-03	3.36E-04	7.60E-03	6.28E-04	6.61E-03	1.02E-03	2.42E-04	2.52E-05	1.73E-03	3.98E-04	6.70E-04
B5	S1	0.00E+00	0.00E+00	0.00E+00	0.00E+00	9.36E-06	2.11E-02	6.74E-03	0.00E+00	0.00E+00	0.00E+00	1.74E-04	2.71E-06	9.29E-03	5.00E-04	4.13E-05	1.15E-06	9.85E-09	4.20E-06	3.02E-06	3.77E-05	5.88E-05	1.24E-02	4.25E-03	1.84E-05	1.35E-05	1.80E-02	5.58E-02	2.10E-03	5.11E-04	2.43E-04	1.63E-03	2.43E-04	7.74E-02	7.96E-04	2.36E-02	2.48E-04	1.69E-04	3.56E-02	1.57E-03	4.66E-03	7.44E-04	9.80E-03	3.63E-04	1.45E-04	2.33E-05	1.41E-03	3.94E-05	4.85E-04
B6	S1	1.16E-06	0.00E+00	0.00E+00	2.19E-06	5.47E-06	2.40E-02	7.55E-03	0.00E+00	0.00E+00	0.00E+00	1.31E-04	2.63E-06	1.46E-02	7.95E-04	6.20E-05	4.19E-06	5.08E-06	4.10E-06	4.71E-06	1.71E-05	5.29E-05	1.42E-02	4.53E-03	7.93E-06	6.86E-06	3.43E-02	5.62E-02	2.64E-03	6.10E-04	5.68E-04	2.64E-03	1.89E-04	8.77E-02	1.45E-03	2.71E-02	4.12E-04	2.75E-04	2.68E-02	1.31E-03	6.72E-03	8.11E-04	1.26E-02	5.59E-04	2.45E-04	6.97E-05	2.25E-03	8.69E-05	8.41E-04
B7	T2	3.42E-06	1.20E-08	0.00E+00	3.23E-07	2.23E-05	3.07E-02	9.57E-03	0.00E+00	0.00E+00	6.70E-07	7.64E-05	5.85E-06	9.87E-03	9.59E-04	4.79E-05	2.53E-06	1.75E-05	9.95E-06	6.52E-06	2.17E-05	1.35E-04	1.90E-02	5.93E-03	1.02E-05	2.85E-06	2.72E-02	2.81E-02	1.70E-03	9.17E-04	1.16E-03	1.73E-03	3.21E-04	1.29E-01	1.12E-03	3.31E-02	4.28E-04	2.71E-04	7.44E-03	5.30E-04	1.31E-02	1.05E-03	7.27E-03	4.29E-04	1.81E-04	5.86E-05	2.11E-03	1.20E-04	8.29E-04
B8	T2	0.00E+00	0.00E+00	0.00E+00	0.00E+00	1.01E-05	2.63E-02	8.37E-03	1.08E-08	0.00E+00	0.00E+00	7.62E-05	9.61E-07	8.59E-03	4.65E-04	5.46E-05	2.56E-06	3.69E-06	3.68E-06	2.74E-06	3.44E-05	7.49E-05	1.58E-02	5.31E-03	3.72E-06	7.19E-06	3.01E-02	4.04E-02	2.20E-03	4.37E-04	3.64E-04	1.48E-03	1.73E-04	1.12E-01	1.46E-03	3.03E-02	2.92E-04	1.78E-04	1.44E-02	5.40E-04	5.39E-03	6.18E-04	7.99E-03	3.55E-04	1.70E-04	2.05E-05	1.97E-03	7.23E-05	6.97E-04
C0	B	1.08E-06	0.00E+00	0.00E+00	0.00E+00	8.19E-06	2.50E-02	7.60E-03	0.00E+00	4.54E-06	0.00E+00	1.60E-04	4.97E-08	1.51E-02	1.28E-03	6.44E-05	0.00E+00	0.00E+00	8.63E-06	3.37E-06	2.40E-05	9.42E-05	1.45E-02	4.67E-03	8.91E-06	6.20E-06	3.44E-02	5.30E-02	2.57E-03	7.86E-04	5.68E-04	2.65E-03	3.18E-04	9.05E-02	1.34E-03	2.89E-02	3.40E-04	2.86E-04	2.29E-02	1.02E-03	9.08E-03	8.44E-04	1.30E-02	7.03E-04	2.86E-04	3.20E-05	2.35E-03	1.32E-04	9.07E-04
C1	T1	5.82E-07	0.00E+00	0.00E+00	1.33E-06	1.53E-05	1.77E-02	5.56E-03	2.59E-07	4.29E-07	2.14E-06	8.43E-05	2.63E-06	5.53E-03	3.92E-04	2.96E-05	3.49E-06	1.25E-06	2.31E-06	8.99E-06	2.35E-05	1.55E-04	1.05E-02	3.35E-03	7.39E-06	4.38E-06	2.62E-02	2.71E-02	1.76E-03	6.04E-04	2.42E-04	1.01E-03	1.46E-04	6.44E-02	7.94E-04	1.93E-02	2.29E-04	1.77E-04	1.26E-02	5.66E-04	7.38E-03	4.30E-04	5.11E-03	2.09E-04	1.73E-04	1.16E-05	1.08E-03	3.61E-05	4.52E-04
C2	T1	0.00E+00	0.00E+00	0.00E+00	0.00E+00	1.62E-05	2.51E-02	8.23E-03	0.00E+00	0.00E+00	0.00E+00	7.63E-05	4.22E-06	1.07E-02	5.72E-04	4.68E-05	3.01E-06	3.64E-06	3.99E-06	4.08E-06	3.63E-05	7.55E-05	1.58E-02	5.23E-03	6.52E-06	1.17E-05	2.69E-02	2.50E-02	1.61E-03	8.41E-04	5.41E-04	1.97E-03	2.26E-04	9.24E-02	1.13E-03	2.81E-02	3.89E-04	2.08E-04	9.38E-03	4.89E-04	1.09E-02	7.89E-04	7.26E-03	2.78E-04	1.99E-04	3.17E-05	1.91E-03	7.63E-05	7.52E-04
C3	T1	0.00E+00	0.00E+00	0.00E+00	8.44E-07	1.48E-05	2.77E-02	8.86E-03	0.00E+00	2.34E-06	0.00E+00	9.20E-05	2.20E-06	1.30E-02	6.02E-04	7.44E-05	4.56E-07	6.12E-06	1.71E-05	3.91E-06	4.13E-05	1.54E-04	1.65E-02	5.43E-03	1.27E-05	8.27E-06	3.70E-02	3.79E-02	2.23E-03	8.55E-04	4.65E-04	2.48E-03	2.57E-04	1.22E-01	9.61E-04	3.09E-02	3.10E-04	2.38E-04	1.64E-02	8.24E-04	1.18E-02	9.42E-04	9.28E-03	3.76E-04	2.10E-04	3.78E-05	2.13E-03	7.60E-05	6.15E-04
C4	S1	0.00E+00	0.00E+00	4.61E-06	4.13E-06	1.30E-05	2.57E-02	8.02E-03	0.00E+00	1.77E-06	0.00E+00	1.08E-04	4.29E-06	1.02E-02	6.42E-04	3.93E-05	1.04E-05	4.44E-06	5.22E-06	3.64E-06	7.31E-06	4.93E-05	1.53E-02	4.94E-03	7.28E-06	3.75E-06	2.57E-02	3.53E-02	1.85E-03	5.14E-04	5.67E-04	1.89E-03	1.86E-04	1.08E-01	1.05E-03	2.96E-02	3.66E-04	2.46E-04	1.27E-02	6.81E-04	6.44E-03	7.96E-04	8.21E-03	4.34E-04	2.10E-04	4.29E-05	2.18E-03	1.00E-04	7.71E-04
C5	S1	7.33E-07	0.00E+00	0.00E+00	0.00E+00	2.12E-05	2.14E-02	6.68E-03	0.00E+00	2.52E-06	1.88E-07	1.54E-04	3.80E-06	8.37E-03	5.44E-04	3.97E-05	2.78E-06	2.07E-05	6.06E-06	3.94E-06	3.28E-05	9.33E-05	1.30E-02	4.25E-03	2.42E-06	3.04E-06	3.14E-02	4.14E-02	2.38E-03	9.63E-04	3.00E-04	1.51E-03	1.99E-04	8.18E-02	1.10E-03	2.32E-02	2.38E-04	1.61E-04	2.07E-02	8.75E-04	1.24E-02	7.46E-04	8.14E-03	3.43E-04	2.42E-04	1.57E-05	1.11E-03	4.57E-05	4.69E-04
C6	S1	0.00E+00	0.00E+00	0.00E+00	0.00E+00	1.76E-05	2.86E-02	8.68E-03	0.00E+00	9.93E-06	1.38E-06	1.21E-04	1.20E-06	1.40E-02	8.46E-04	5.90E-05	2.21E-06	2.73E-06	2.45E-06	1.26E-06	3.78E-05	1.49E-04	1.71E-02	5.84E-03	6.76E-06	9.48E-06	3.36E-02	4.12E-02	2.20E-03	1.04E-03	6.05E-04	2.69E-03	2.95E-04	1.08E-01	9.79E-04	3.04E-02	3.26E-04	2.74E-04	1.10E-02	8.78E-04	1.45E-02	8.72E-04	1.02E-02	4.23E-04	2.55E-04	6.09E-05	2.19E-03	1.23E-04	8.75E-04
C7	T2	0.00E+00	0.00E+00	0.00E+00	0.00E+00	8.49E-06	1.75E-02	5.54E-03	1.35E-07	2.93E-06	0.00E+00	4.96E-05	6.36E-06	9.92E-03	5.77E-04	4.25E-05	4.79E-06	1.68E-08	3.52E-06	2.84E-06	1.87E-05	7.08E-05	1.03E-02	3.41E-03	1.22E-05	3.32E-06	2.26E-02	2.13E-02	1.40E-03	4.90E-04	8.19E-04	1.92E-03	1.36E-04	7.51E-02	6.13E-04	2.06E-02	2.55E-04	1.73E-04	5.59E-03	4.43E-04	7.81E-03	4.76E-04	6.77E-03	3.21E-04	1.95E-04	3.52E-05	1.76E-03	6.54E-05	5.58E-04
C8	T2	0.00E+00	0.00E+00	0.00E+00	3.01E-06	2.95E-05	2.41E-02	7.61E-03	0.00E+00	1.36E-06	4.11E-08	9.86E-05	4.12E-06	6.77E-03	5.09E-04	2.53E-05	4.10E-06	3.45E-06	6.57E-06	2.87E-06	3.58E-05	7.01E-05	1.48E-02	4.70E-03	1.79E-05	8.24E-06	5.55E-02	3.68E-02	3.11E-03	6.24E-04	5.03E-04	1.24E-03	1.97E-04	8.88E-02	1.32E-03	2.69E-02	3.11E-04	1.83E-04	1.22E-02	5.99E-04	7.23E-03	7.09E-04	6.78E-03	3.43E-04	1.79E-04	3.07E-05	1.46E-03	6.18E-05	5.04E-04
D0	B	0.00E+00	0.00E+00	0.00E+00	0.00E+00	7.43E-06	2.46E-02	7.61E-03	0.00E+00	0.00E+00	0.00E+00	6.77E-05	4.72E-06	9.96E-03	5.51E-04	5.18E-05	4.97E-06	2.80E-06	6.26E-06	1.07E-06	1.47E-05	9.35E-05	1.48E-02	4.89E-03	9.12E-06	1.82E-06	3.77E-02	3.97E-02	2.54E-03	8.46E-04	3.91E-04	1.81E-03	1.93E-04	1.03E-01	1.22E-03	2.73E-02	2.99E-04	2.12E-04	1.57E-02	7.61E-04	8.38E-03	7.29E-04	8.30E-03	3.44E-04	2.13E-04	5.14E-05	2.05E-03	7.13E-05	6.33E-04
D1	T1	0.00E+00	0.00E+00	0.00E+00	1.96E-06	6.01E-06	2.32E-02	7.34E-03	0.00E+00	0.00E+00	0.00E+00	1.55E-04	1.22E-06	1.29E-02	7.17E-04	5.54E-05	6.36E-06	1.60E-07	0.00E+00	6.52E-06	1.82E-05	4.50E-05	1.39E-02	4.55E-03	1.82E-06	6.34E-06	3.62E-02	4.21E-02	2.46E-03	4.70E-04	7.49E-04	2.61E-03	1.93E-04	1.11E-01	1.04E-03	2.70E-02	2.99E-04	2.27E-04	2.54E-02	1.22E-03	5.37E-03	7.81E-04	1.05E-02	5.58E-04	1.57E-04	1.92E-05	2.36E-03	1.23E-04	7.62E-04
D2	T1	0.00E+00	0.00E+00	0.00E+00	3.53E-06	3.42E-05	2.87E-02	8.90E-03	3.59E-07	2.92E-06	2.36E-06	9.09E-05	3.95E-06	9.03E-03	5.56E-04	3.61E-05	6.13E-06	4.21E-07	1.06E-06	1.34E-06	5.80E-05	1.27E-04	1.73E-02	5.94E-03	6.88E-06	1.23E-05	2.47E-02	3.85E-02	1.81E-03	1.29E-03	5.37E-04	1.76E-03	2.87E-04	1.25E-01	1.28E-03	3.07E-02	2.93E-04	2.64E-04	1.37E-02	7.96E-04	1.61E-02	9.19E-04	8.11E-03	3.83E-04	2.91E-04	2.47E-05	1.39E-03	9.48E-05	5.60E-04
D3	T1	3.62E-06	0.00E+00	0.00E+00	8.57E-07	2.17E-05	2.33E-02	7.57E-03	0.00E+00	0.00E+00	2.36E-07	1.35E-04	2.59E-06	1.03E-02	6.40E-04	5.68E-05	7.26E-06	4.65E-06	1.65E-06	5.42E-06	4.26E-05	9.10E-05	1.48E-02	4.86E-03	1.18E-05	1.24E-05	2.21E-02	4.70E-02	1.99E-03	7.32E-04	3.50E-04	1.99E-03	2.27E-04	9.77E-02	1.14E-03	2.68E-02	3.75E-04	2.46E-04	2.23E-02	1.02E-03	7.96E-03	7.46E-04	9.68E-03	3.73E-04	2.05E-04	2.30E-05	1.51E-03	5.40E-05	5.94E-04
D4	S1	0.00E+00	0.00E+00	0.00E+00	0.00E+00	1.90E-06	2.31E-02	7.25E-03	3.37E-06	1.30E-06	9.96E-09	1.05E-04	1.15E-05	9.18E-03	6.33E-04	2.25E-05	0.00E+00	0.00E+00	0.00E+00	4.18E-07	2.42E-05	8.48E-05	1.40E-02	4.68E-03	7.04E-06	1.57E-05	2.42E-02	4.88E-02	1.86E-03	5.59E-04	2.54E-04	1.62E-03	1.67E-04	8.97E-02	1.32E-03	2.54E-02	3.30E-04	2.02E-04	1.94E-02	1.04E-03	5.89E-03	7.26E-04	8.99E-03	3.79E-04	1.88E-04	2.78E-05	1.72E-03	6.18E-05	5.87E-04
D5	S1	0.00E+00	0.00E+00	0.00E+00	8.97E-07	4.68E-06	2.35E-02	7.43E-03	0.00E+00	3.68E-06	1.53E-07	1.15E-04	6.78E-06	1.10E-02	6.18E-04	4.95E-05	6.21E-06	2.78E-06	1.54E-05	5.63E-06	1.93E-05	8.91E-05	1.44E-02	4.58E-03	1.35E-05	2.33E-06	3.19E-02	4.17E-02	2.35E-03	7.36E-04	4.19E-04	1.93E-03	1.21E-04	9.43E-02	1.28E-03	2.59E-02	3.10E-04	2.28E-04	2.60E-02	9.91E-04	7.97E-03	8.18E-04	9.04E-03	3.42E-04	1.57E-04	4.38E-05	1.68E-03	7.27E-05	5.32E-04
D6	S1	1.25E-06	0.00E+00	0.00E+00	6.12E-06	1.08E-05	2.78E-02	8.90E-03	0.00E+00	2.02E-06	7.34E-07	7.53E-05	3.38E-06	8.65E-03	6.82E-04	2.58E-05	6.58E-06	1.30E-06	1.30E-06	2.36E-06	3.56E-05	1.22E-04	1.59E-02	5.77E-03	8.88E-06	4.16E-06	2.59E-02	4.30E-02	2.02E-03	8.54E-04	3.97E-04	1.65E-03	2.82E-04	1.23E-01	1.58E-03	2.95E-02	3.86E-04	2.36E-04	1.31E-02	7.12E-04	1.00E-02	9.00E-04	8.10E-03	3.73E-04	1.86E-04	4.10E-05	1.45E-03	7.76E-05	5.53E-04
D7	T2	3.92E-06	0.00E+00	0.00E+00	0.00E+00	1.21E-05	2.61E-02	8.02E-03	0.00E+00	3.00E-06	1.19E-07	8.20E-05	5.07E-06	7.83E-03	5.02E-04	3.04E-05	4.90E-06	3.29E-06	3.95E-06	5.45E-06	5.18E-05	4.60E-05	1.54E-02	5.05E-03	6.77E-06	1.05E-05	2.42E-02	3.37E-02	1.64E-03	7.07E-04	3.29E-04	1.42E-03	1.64E-04	1.20E-01	1.57E-03	2.95E-02	3.18E-04	2.08E-04	1.07E-02	5.41E-04	8.19E-03	6.67E-04	6.75E-03	2.93E-04	1.54E-04	3.77E-05	1.79E-03	8.65E-05	5.25E-04
D8	T2	0.00E+00	0.00E+00	0.00E+00	5.23E-06	3.72E-08	2.82E-02	8.93E-03	1.44E-06	1.24E-06	0.00E+00	8.91E-05	6.69E-07	1.23E-02	6.21E-04	3.98E-05	6.97E-06	7.93E-06	3.37E-06	0.00E+00	1.85E-05	1.37E-04	1.70E-02	5.77E-03	1.35E-05	1.88E-05	3.56E-02	2.56E-02	1.95E-03	9.52E-04	2.10E-03	2.25E-03	1.30E-04	1.29E-01	1.24E-03	3.18E-02	3.50E-04	2.18E-04	4.82E-03	4.92E-04	1.47E-02	9.66E-04	7.82E-03	3.07E-04	3.12E-04	6.67E-05	2.43E-03	1.40E-04	9.71E-04
E0	B	0.00E+00	0.00E+00	0.00E+00	1.62E-06	1.98E-05	2.70E-02	8.29E-03	0.00E+00	0.00E+00	2.47E-06	7.48E-05	2.99E-06	1.80E-02	1.30E-03	8.07E-05	3.88E-06	0.00E+00	1.22E-07	1.07E-05	4.15E-05	1.01E-04	1.61E-02	5.26E-03	1.52E-05	1.13E-05	3.58E-02	3.52E-02	2.27E-03	7.50E-04	1.99E-03	2.98E-03	2.83E-04	1.08E-01	1.30E-03	2.97E-02	3.31E-04	2.83E-04	1.54E-02	8.08E-04	1.10E-02	1.08E-03	1.11E-02	5.55E-04	2.60E-04	1.28E-04	2.58E-03	1.17E-04	9.63E-04
E1	T1	0.00E+00	0.00E+00	0.00E+00	2.24E-07	1.63E-05	2.25E-02	7.27E-03	0.00E+00	2.49E-06	2.80E-08	9.62E-05	6.31E-06	1.21E-02	6.01E-04	3.83E-05	8.40E-06	2.80E-06	5.20E-06	1.08E-05	2.74E-05	8.31E-05	1.32E-02	4.61E-03	8.24E-06	1.52E-05	2.48E-02	4.39E-02	2.11E-03	3.96E-04	3.11E-04	2.11E-03	1.22E-04	8.58E-02	1.13E-03	2.54E-02	3.62E-04	2.11E-04	3.39E-02	1.32E-03	3.93E-03	8.12E-04	9.64E-03	3.73E-04	1.73E-04	2.18E-05	2.02E-03	9.66E-05	6.75E-04
E2	T1	0.00E+00	0.00E+00	0.00E+00	0.00E+00	1.29E-05	2.34E-02	7.22E-03	0.00E+00	0.00E+00	2.98E-08	9.54E-05	1.92E-06	1.19E-02	5.60E-04	5.37E-05	5.20E-06	4.97E-08	9.01E-06	1.98E-06	3.64E-05	6.48E-05	1.35E-02	4.65E-03	1.05E-05	5.49E-06	5.12E-02	2.71E-02	2.94E-03	3.49E-04	4.61E-04	2.08E-03	1.74E-04	1.01E-01	1.14E-03	2.64E-02	2.96E-04	1.88E-04	1.06E-02	4.15E-04	4.19E-03	7.40E-04	8.24E-03	4.00E-04	1.38E-04	1.21E-05	2.87E-03	7.72E-05	9.47E-04
E3	T1	0.00E+00	0.00E+00	0.00E+00	6.88E-07	2.08E-05	2.51E-02	7.91E-03	0.00E+00	0.00E+00	0.00E+00	1.54E-04	2.46E-06	1.40E-02	6.85E-04	3.88E-05	1.02E-05	1.74E-06	4.39E-06	3.31E-06	3.34E-05	6.41E-05	1.47E-02	4.82E-03	5.44E-06	8.78E-06	3.39E-02	4.46E-02	2.41E-03	3.76E-04	4.95E-04	2.43E-03	2.12E-04	1.09E-01	1.45E-03	2.89E-02	3.24E-04	1.98E-04	2.52E-02	1.02E-03	4.30E-03	7.23E-04	1.08E-02	4.75E-04	1.31E-04	3.11E-05	2.77E-03	1.27E-04	8.17E-04
E4	S1	1.79E-06	0.00E+00	0.00E+00	5.13E-06	1.59E-05	2.32E-02	7.48E-03	1.16E-08	0.00E+00	2.05E-06	1.29E-04	7.40E-06	1.39E-02	8.44E-04	6.88E-05	1.06E-05	7.80E-07	8.20E-06	6.03E-06	3.14E-05	9.79E-05	1.43E-02	4.65E-03	1.72E-05	6.29E-06	3.71E-02	5.79E-02	2.71E-03	8.52E-04	5.21E-04	2.62E-03	2.14E-04	8.47E-02	7.98E-04	2.65E-02	2.70E-04	2.33E-04	2.62E-02	1.24E-03	8.83E-03	9.31E-04	1.17E-02	5.31E-04	2.34E-04	1.24E-05	1.88E-03	5.01E-05	6.21E-04
E5	S1	0.00E+00	0.00E+00	0.00E+00	1.05E-08	2.33E-05	2.47E-02	8.16E-03	0.00E+00	0.00E+00	0.00E+00	1.24E-04	9.98E-06	9.68E-03	6.25E-04	3.55E-05	1.18E-05	6.18E-06	9.60E-06	3.23E-06	3.90E-05	1.08E-04	1.46E-02	4.71E-03	4.75E-06	1.88E-05	2.15E-02	4.65E-02	2.02E-03	4.88E-04	3.16E-04	1.63E-03	2.05E-04	1.05E-01	1.08E-03	2.83E-02	3.86E-04	2.01E-04	2.64E-02	1.20E-03	4.73E-03	7.83E-04	8.95E-03	3.62E-04	1.85E-04	2.01E-05	1.95E-03	7.07E-05	6.73E-04
E6	S1	1.16E-06	0.00E+00	0.00E+00	7.41E-07	7.99E-06	2.00E-02	6.23E-03	0.00E+00	1.18E-06	0.00E+00	6.13E-05	1.07E-08	1.02E-02	5.44E-04	4.16E-05	6.47E-06	6.44E-07	2.12E-06	2.15E-07	1.85E-05	1.22E-04	1.21E-02	4.01E-03	9.63E-06	2.02E-06	1.73E-02	2.27E-02	1.19E-03	1.16E-03	1.18E-03	1.99E-03	2.03E-04	7.05E-02	7.88E-04	2.30E-02	3.60E-04	1.92E-04	9.24E-03	5.98E-04	1.75E-02	7.16E-04	7.37E-03	3.45E-04	3.01E-04	7.70E-05	1.40E-03	5.75E-05	5.43E-04
E7	T2	0.00E+00	0.00E+00	0.00E+00	4.61E-06	7.40E-06	2.51E-02	7.77E-03	0.00E+00	0.00E+00	0.00E+00	1.12E-04	4.86E-06	1.10E-02	7.82E-04	4.99E-05	5.17E-06	3.78E-06	5.30E-06	1.53E-05	2.15E-05	1.12E-04	1.51E-02	4.55E-03	1.23E-05	7.03E-06	3.80E-02	4.99E-02	2.75E-03	7.94E-04	3.02E-04	2.05E-03	1.99E-04	1.09E-01	1.35E-03	2.77E-02	4.25E-04	2.15E-04	2.29E-02	1.02E-03	8.21E-03	9.10E-04	1.00E-02	4.45E-04	2.26E-04	2.32E-05	1.75E-03	8.57E-05	7.24E-04
E8	T2	7.14E-07	0.00E+00	0.00E+00	9.29E-07	3.67E-05	2.38E-02	7.47E-03	0.00E+00	3.43E-06	5.67E-08	1.02E-04	5.59E-06	8.71E-03	5.98E-04	3.13E-05	1.01E-05	1.80E-06	7.03E-07	1.82E-06	5.06E-05	7.34E-05	1.42E-02	4.85E-03	9.06E-06	8.94E-06	3.84E-02	4.35E-02	2.64E-03	8.58E-04	3.52E-04	1.61E-03	1.85E-04	1.10E-01	8.49E-04	2.71E-02	2.72E-04	1.77E-04	2.20E-02	1.07E-03	1.01E-02	8.05E-04	7.98E-03	4.12E-04	2.29E-04	1.70E-05	1.50E-03	5.48E-05	4.85E-04
[truncated: 2,446 more columns]
