# Supplementary material for: Participants in the Trans-Antarctic Winter Traverse Expedition Showed Increased Bacterial Load and Diversity in Saliva but Maintained Individual Differences within Stool Microbiota and Across Metabolite Fingerprints
Source: Int J Mol Sci. 2023 Mar 2;24(5):4850. doi: 10.3390/ijms24054850 (PMC10002533; doi:10.3390/ijms24054850)
Supplement: Supplementary file 1 [file ijms-24-04850-s001.zip › fingerprinting_data/fiems_rs_pos_pa.csv]

Sample	Class	18	19.09	20.54	21.9	23	23.45	23.72	28.18	28.63	29	29.9	32	33	34	34.54	35	36	37	38.9	39.36	40.9	41.9	42.9	43.9	44.36	44.9	46	47	48	49.9	51	52	52.9	54.9	55.9	56.81	58.9	59.9	60.9	61.9	63.9	64.9	65.9	66.9	67.81	69	70.81	71.81
A0	A	0.00E+00	0.00E+00	0.00E+00	0.00E+00	3.81E-04	1.57E-07	0.00E+00	0.00E+00	0.00E+00	0.00E+00	1.59E-05	6.74E-04	1.44E-03	1.59E-05	7.88E-09	9.20E-06	9.90E-04	3.09E-06	3.03E-02	1.64E-05	4.05E-03	1.25E-03	1.66E-05	1.07E-05	1.08E-06	1.62E-05	2.15E-03	1.97E-03	2.99E-05	3.40E-02	6.13E-04	7.36E-05	1.10E-07	4.59E-02	8.44E-04	7.22E-03	4.86E-02	6.27E-03	3.19E-04	2.59E-04	6.27E-02	3.52E-02	8.30E-04	1.61E-04	4.06E-05	6.18E-05	5.99E-02	9.62E-04
A1	A	0.00E+00	0.00E+00	1.48E-06	4.47E-07	2.76E-04	1.80E-06	1.54E-08	0.00E+00	0.00E+00	1.47E-07	1.23E-05	1.15E-03	1.78E-03	3.31E-05	4.27E-06	5.04E-06	1.13E-03	9.48E-06	2.84E-02	1.84E-05	3.36E-03	1.55E-03	5.04E-05	9.52E-06	0.00E+00	0.00E+00	2.11E-03	2.21E-03	6.98E-05	3.80E-02	7.30E-04	9.80E-05	2.31E-08	3.24E-02	7.44E-04	6.56E-03	5.82E-02	4.67E-03	2.78E-04	3.19E-04	4.61E-02	3.86E-02	8.09E-04	1.51E-04	6.01E-05	5.27E-05	5.64E-02	9.01E-04
A2	A	0.00E+00	0.00E+00	0.00E+00	0.00E+00	3.38E-04	1.89E-07	0.00E+00	0.00E+00	0.00E+00	0.00E+00	1.23E-05	7.13E-04	1.57E-03	2.03E-05	2.54E-06	2.20E-06	1.05E-03	2.91E-06	2.91E-02	1.99E-05	3.46E-03	1.43E-03	3.09E-05	7.54E-06	2.30E-06	7.26E-06	1.89E-03	2.16E-03	7.54E-05	3.50E-02	7.13E-04	6.45E-05	3.26E-07	3.65E-02	8.26E-04	6.54E-03	5.18E-02	3.91E-03	2.38E-04	1.73E-04	4.95E-02	3.52E-02	8.35E-04	1.62E-04	3.48E-05	7.85E-05	5.58E-02	9.31E-04
A3	A	0.00E+00	0.00E+00	0.00E+00	0.00E+00	3.90E-04	1.12E-07	0.00E+00	0.00E+00	0.00E+00	0.00E+00	1.08E-05	7.03E-04	1.17E-03	5.15E-06	1.49E-08	6.90E-06	6.41E-04	4.84E-06	3.48E-02	1.78E-05	4.29E-03	9.72E-04	2.80E-05	2.63E-06	0.00E+00	9.77E-06	1.72E-03	1.48E-03	2.19E-05	2.51E-02	4.88E-04	6.00E-05	7.48E-09	4.61E-02	6.90E-04	7.66E-03	3.67E-02	3.69E-03	1.67E-04	6.54E-04	6.32E-02	2.64E-02	6.14E-04	9.23E-05	2.85E-05	8.82E-05	6.50E-02	1.19E-03
A4	A	0.00E+00	0.00E+00	0.00E+00	0.00E+00	3.27E-04	1.30E-07	7.22E-09	0.00E+00	0.00E+00	0.00E+00	7.22E-06	6.01E-04	1.47E-03	7.09E-06	0.00E+00	4.67E-06	8.26E-04	9.43E-06	2.99E-02	2.37E-05	3.45E-03	1.17E-03	4.45E-05	6.49E-06	0.00E+00	5.10E-06	1.73E-03	1.88E-03	5.45E-05	3.20E-02	5.84E-04	6.36E-05	0.00E+00	3.22E-02	7.96E-04	6.88E-03	4.67E-02	3.43E-03	2.06E-04	4.84E-04	4.45E-02	3.20E-02	7.14E-04	1.15E-04	3.26E-05	6.27E-05	6.05E-02	9.04E-04
A5	A	0.00E+00	0.00E+00	0.00E+00	0.00E+00	4.28E-04	2.07E-07	0.00E+00	0.00E+00	0.00E+00	0.00E+00	1.44E-06	5.45E-04	1.49E-03	1.27E-05	1.91E-07	6.21E-06	8.98E-04	1.59E-07	3.43E-02	2.40E-05	4.50E-03	1.40E-03	3.57E-05	3.80E-06	0.00E+00	6.40E-06	2.81E-03	2.01E-03	6.64E-05	3.35E-02	6.16E-04	1.15E-04	1.65E-06	4.43E-02	9.61E-04	7.60E-03	5.40E-02	4.41E-03	2.46E-04	7.55E-04	6.50E-02	3.36E-02	8.03E-04	1.33E-04	4.00E-05	6.59E-05	6.45E-02	1.17E-03
A6	A	0.00E+00	0.00E+00	0.00E+00	0.00E+00	3.57E-04	1.23E-07	0.00E+00	0.00E+00	0.00E+00	0.00E+00	7.02E-06	7.76E-04	1.16E-03	1.23E-07	0.00E+00	1.30E-05	7.88E-04	1.95E-06	3.49E-02	1.26E-05	4.16E-03	1.02E-03	1.58E-05	1.30E-05	1.20E-06	9.75E-06	1.91E-03	1.79E-03	7.76E-05	2.75E-02	4.98E-04	5.98E-05	3.18E-07	4.20E-02	8.66E-04	7.76E-03	4.32E-02	3.86E-03	2.55E-04	4.55E-04	6.11E-02	2.68E-02	5.33E-04	1.16E-04	3.86E-05	5.37E-05	6.72E-02	1.18E-03
A7	A	0.00E+00	0.00E+00	0.00E+00	0.00E+00	4.13E-04	1.92E-07	8.03E-09	0.00E+00	0.00E+00	0.00E+00	9.81E-06	5.14E-04	1.50E-03	1.11E-05	1.60E-08	2.74E-06	9.52E-04	7.79E-06	3.27E-02	1.72E-05	4.38E-03	1.38E-03	4.34E-05	8.03E-09	0.00E+00	8.03E-06	3.00E-03	2.00E-03	5.43E-05	3.46E-02	7.07E-04	7.74E-05	8.03E-09	4.32E-02	9.81E-04	7.64E-03	5.05E-02	4.15E-03	2.87E-04	2.88E-04	5.96E-02	3.55E-02	8.22E-04	1.41E-04	7.21E-05	6.83E-05	6.49E-02	1.04E-03
A8	A	0.00E+00	0.00E+00	0.00E+00	0.00E+00	4.77E-04	1.61E-07	0.00E+00	0.00E+00	0.00E+00	0.00E+00	5.34E-06	5.69E-04	1.04E-03	5.47E-07	3.10E-06	5.82E-08	7.01E-04	3.01E-06	3.39E-02	1.88E-05	4.37E-03	9.77E-04	2.04E-05	4.95E-06	0.00E+00	2.66E-06	1.87E-03	1.39E-03	4.73E-05	2.30E-02	3.75E-04	4.55E-05	0.00E+00	4.73E-02	7.58E-04	8.01E-03	3.50E-02	3.91E-03	2.43E-04	5.74E-04	6.83E-02	2.47E-02	5.34E-04	1.35E-04	2.54E-05	4.10E-05	6.48E-02	1.20E-03
B0	B	0.00E+00	0.00E+00	0.00E+00	0.00E+00	3.51E-04	1.31E-07	0.00E+00	0.00E+00	0.00E+00	0.00E+00	1.61E-05	4.56E-04	1.36E-03	1.55E-07	0.00E+00	8.56E-06	8.61E-04	2.38E-06	3.00E-02	1.11E-05	3.73E-03	1.17E-03	3.57E-05	0.00E+00	0.00E+00	6.99E-06	2.16E-03	1.73E-03	3.53E-05	2.80E-02	4.77E-04	5.33E-05	7.82E-07	3.92E-02	7.73E-04	6.99E-03	4.05E-02	3.38E-03	2.20E-04	2.51E-04	5.18E-02	3.13E-02	7.87E-04	1.69E-04	2.63E-05	6.21E-05	5.82E-02	9.68E-04
B1	B	0.00E+00	0.00E+00	0.00E+00	0.00E+00	3.61E-04	1.05E-07	0.00E+00	0.00E+00	0.00E+00	0.00E+00	7.00E-06	6.22E-04	1.70E-03	1.57E-05	8.11E-08	8.89E-06	1.21E-03	9.08E-06	3.46E-02	1.21E-05	3.79E-03	1.64E-03	1.79E-05	7.00E-06	2.04E-06	4.78E-07	2.80E-03	2.15E-03	3.09E-05	3.82E-02	7.38E-04	8.36E-05	2.92E-06	3.49E-02	9.52E-04	7.77E-03	5.78E-02	4.50E-03	3.20E-04	3.12E-04	4.96E-02	3.60E-02	7.92E-04	1.96E-04	3.41E-05	6.85E-05	6.36E-02	8.70E-04
B2	B	1.74E-06	0.00E+00	0.00E+00	0.00E+00	5.41E-04	2.06E-07	0.00E+00	0.00E+00	0.00E+00	0.00E+00	1.42E-05	8.17E-04	1.27E-03	1.62E-05	3.17E-08	8.88E-07	7.98E-04	1.89E-06	3.25E-02	1.75E-05	4.51E-03	1.19E-03	2.59E-05	1.39E-06	2.75E-06	1.54E-05	2.25E-03	1.66E-03	6.55E-05	2.95E-02	5.79E-04	6.84E-05	1.32E-06	5.08E-02	9.97E-04	7.22E-03	4.37E-02	4.57E-03	2.49E-04	5.41E-04	7.31E-02	2.94E-02	6.55E-04	1.78E-04	4.35E-05	7.27E-05	6.17E-02	1.25E-03
B3	B	0.00E+00	0.00E+00	0.00E+00	0.00E+00	4.11E-04	1.43E-07	0.00E+00	0.00E+00	0.00E+00	0.00E+00	0.00E+00	5.66E-04	1.15E-03	7.53E-06	8.45E-09	2.41E-06	7.79E-04	8.45E-08	2.62E-02	1.42E-05	3.69E-03	1.17E-03	4.14E-05	9.61E-07	0.00E+00	5.71E-06	2.11E-03	1.52E-03	6.07E-05	2.86E-02	5.26E-04	5.31E-05	5.16E-06	4.33E-02	9.51E-04	5.97E-03	4.50E-02	4.90E-03	4.23E-04	3.66E-04	6.57E-02	2.96E-02	6.42E-04	1.25E-04	4.02E-05	4.46E-05	5.41E-02	8.80E-04
B4	B	0.00E+00	0.00E+00	0.00E+00	0.00E+00	3.96E-04	2.20E-07	0.00E+00	0.00E+00	0.00E+00	0.00E+00	6.88E-06	5.27E-04	1.22E-03	1.23E-05	6.29E-06	2.56E-05	8.88E-04	3.99E-06	3.93E-02	2.94E-05	4.30E-03	1.24E-03	4.12E-05	7.37E-06	4.76E-06	4.63E-06	2.70E-03	1.70E-03	6.05E-05	3.05E-02	5.66E-04	7.03E-05	1.98E-06	4.09E-02	6.98E-04	9.17E-03	4.47E-02	4.05E-03	2.51E-04	1.35E-03	5.56E-02	3.20E-02	8.25E-04	1.42E-04	3.27E-05	7.51E-05	7.76E-02	1.27E-03
B5	B	0.00E+00	0.00E+00	0.00E+00	0.00E+00	2.79E-04	1.06E-07	0.00E+00	0.00E+00	0.00E+00	0.00E+00	1.25E-05	8.99E-04	1.50E-03	1.03E-05	3.06E-06	8.18E-06	1.01E-03	1.17E-05	2.93E-02	6.45E-06	3.56E-03	1.21E-03	3.26E-05	3.19E-06	5.17E-06	9.37E-06	1.82E-03	2.07E-03	7.76E-05	3.61E-02	6.70E-04	9.29E-05	0.00E+00	3.29E-02	9.33E-04	6.36E-03	5.34E-02	4.17E-03	2.85E-04	3.97E-04	4.75E-02	3.28E-02	8.14E-04	1.69E-04	3.15E-05	3.80E-05	5.43E-02	7.72E-04
B6	B	0.00E+00	0.00E+00	0.00E+00	0.00E+00	3.34E-04	9.45E-08	3.15E-08	0.00E+00	0.00E+00	0.00E+00	1.16E-05	6.85E-04	1.50E-03	1.32E-05	7.89E-09	0.00E+00	9.45E-04	2.66E-06	3.08E-02	2.09E-05	3.68E-03	1.45E-03	3.31E-05	5.10E-07	4.70E-06	8.74E-06	1.82E-03	1.85E-03	4.72E-05	3.50E-02	7.32E-04	6.05E-05	0.00E+00	3.78E-02	8.79E-04	7.09E-03	5.48E-02	4.52E-03	2.48E-04	2.38E-04	5.76E-02	3.35E-02	7.75E-04	1.46E-04	4.56E-05	5.15E-05	5.95E-02	9.17E-04
B7	B	0.00E+00	0.00E+00	0.00E+00	0.00E+00	5.11E-04	2.72E-07	0.00E+00	0.00E+00	0.00E+00	0.00E+00	0.00E+00	5.85E-04	1.48E-03	2.07E-05	0.00E+00	5.23E-06	9.12E-04	2.37E-07	3.40E-02	4.12E-05	4.55E-03	1.37E-03	6.06E-05	3.51E-08	0.00E+00	6.64E-06	3.09E-03	2.04E-03	7.32E-05	3.22E-02	6.43E-04	1.02E-04	2.06E-06	4.95E-02	9.33E-04	7.59E-03	5.06E-02	4.91E-03	4.88E-04	1.74E-03	7.17E-02	3.30E-02	7.22E-04	1.47E-04	2.64E-05	8.64E-05	6.48E-02	1.09E-03
B8	B	0.00E+00	0.00E+00	0.00E+00	0.00E+00	3.72E-04	1.18E-07	7.91E-09	0.00E+00	0.00E+00	0.00E+00	1.85E-06	6.64E-04	1.21E-03	5.50E-06	7.91E-09	5.55E-06	8.10E-04	5.36E-06	3.27E-02	2.18E-05	4.31E-03	1.22E-03	3.11E-05	2.37E-08	0.00E+00	9.29E-06	1.82E-03	1.53E-03	4.74E-05	2.74E-02	5.50E-04	5.36E-05	0.00E+00	4.64E-02	9.00E-04	7.63E-03	4.36E-02	4.08E-03	1.93E-04	3.98E-04	6.68E-02	3.02E-02	7.96E-04	1.20E-04	4.09E-05	7.63E-05	6.59E-02	1.36E-03
C0	C	0.00E+00	0.00E+00	0.00E+00	0.00E+00	3.53E-04	4.65E-07	2.36E-06	8.32E-09	0.00E+00	0.00E+00	5.88E-06	6.38E-04	1.65E-03	2.48E-05	2.27E-06	1.52E-05	1.19E-03	1.68E-06	3.25E-02	7.23E-06	3.69E-03	1.64E-03	2.81E-05	1.94E-06	9.12E-08	9.57E-06	2.22E-03	2.30E-03	8.97E-05	4.01E-02	7.72E-04	7.23E-05	1.29E-06	3.82E-02	8.17E-04	7.18E-03	6.58E-02	4.91E-03	2.71E-04	4.29E-04	5.73E-02	3.64E-02	7.47E-04	1.28E-04	5.08E-05	2.87E-05	6.38E-02	1.06E-03
C1	C	0.00E+00	0.00E+00	0.00E+00	0.00E+00	4.34E-04	1.62E-07	7.71E-09	0.00E+00	0.00E+00	0.00E+00	1.17E-05	5.77E-04	1.34E-03	1.38E-05	7.71E-09	6.05E-06	9.79E-04	8.13E-06	2.96E-02	1.33E-05	3.70E-03	1.17E-03	2.02E-05	4.85E-06	1.54E-08	8.68E-06	2.79E-03	1.92E-03	4.71E-05	3.34E-02	6.70E-04	8.50E-05	5.31E-07	4.35E-02	8.87E-04	6.98E-03	4.90E-02	3.90E-03	2.98E-04	2.47E-04	6.00E-02	3.11E-02	7.62E-04	1.53E-04	4.50E-05	5.45E-05	5.64E-02	1.05E-03
C2	C	0.00E+00	0.00E+00	0.00E+00	0.00E+00	4.27E-04	9.08E-08	0.00E+00	0.00E+00	0.00E+00	0.00E+00	1.01E-05	4.72E-04	1.09E-03	2.90E-06	0.00E+00	0.00E+00	7.24E-04	4.44E-06	3.25E-02	1.80E-05	4.88E-03	1.16E-03	5.06E-05	6.89E-06	3.31E-08	1.40E-05	2.54E-03	1.45E-03	5.21E-05	2.54E-02	4.89E-04	3.26E-05	2.27E-06	5.80E-02	9.32E-04	7.49E-03	3.67E-02	4.15E-03	4.35E-04	4.84E-04	8.13E-02	2.72E-02	7.59E-04	1.09E-04	1.63E-05	6.84E-05	6.15E-02	1.13E-03
C3	C	0.00E+00	0.00E+00	0.00E+00	0.00E+00	5.10E-04	1.34E-07	8.35E-09	0.00E+00	0.00E+00	0.00E+00	1.35E-05	6.20E-04	1.28E-03	2.87E-05	8.35E-09	2.57E-06	8.05E-04	5.90E-06	3.65E-02	1.53E-05	4.75E-03	1.26E-03	3.84E-05	7.45E-06	6.90E-07	1.25E-05	2.92E-03	1.80E-03	4.29E-05	2.75E-02	5.25E-04	7.20E-05	4.70E-06	4.89E-02	9.95E-04	8.35E-03	4.43E-02	3.66E-03	3.14E-04	2.30E-04	7.50E-02	2.91E-02	6.25E-04	1.35E-04	1.35E-05	7.60E-05	6.75E-02	1.10E-03
C4	C	0.00E+00	0.00E+00	0.00E+00	0.00E+00	3.64E-04	1.69E-07	1.69E-08	0.00E+00	4.52E-06	1.69E-08	1.40E-05	6.48E-04	1.57E-03	1.11E-05	4.97E-06	4.12E-06	1.27E-03	1.08E-05	3.24E-02	2.47E-05	3.78E-03	1.61E-03	5.11E-05	8.46E-09	0.00E+00	7.19E-06	2.31E-03	2.23E-03	5.03E-05	4.07E-02	8.25E-04	9.37E-05	2.85E-06	3.76E-02	7.90E-04	7.24E-03	6.38E-02	5.42E-03	2.86E-04	2.32E-04	5.62E-02	3.94E-02	8.56E-04	1.98E-04	6.99E-05	5.87E-05	6.38E-02	9.32E-04
C5	C	0.00E+00	0.00E+00	0.00E+00	0.00E+00	4.08E-04	1.34E-07	0.00E+00	0.00E+00	0.00E+00	0.00E+00	1.55E-05	7.45E-04	1.80E-03	1.45E-05	4.19E-08	4.70E-07	1.26E-03	4.95E-06	3.49E-02	1.99E-05	4.08E-03	1.69E-03	3.81E-05	0.00E+00	0.00E+00	2.35E-05	3.10E-03	2.55E-03	8.21E-05	4.22E-02	7.75E-04	8.00E-05	3.64E-06	3.82E-02	9.16E-04	8.71E-03	6.24E-02	4.92E-03	3.61E-04	4.85E-04	5.18E-02	4.04E-02	9.77E-04	1.82E-04	6.69E-05	6.80E-05	6.75E-02	1.08E-03
C6	C	0.00E+00	0.00E+00	0.00E+00	5.84E-06	4.10E-04	1.26E-07	0.00E+00	0.00E+00	0.00E+00	0.00E+00	1.28E-05	3.74E-04	1.86E-03	1.76E-05	0.00E+00	0.00E+00	1.20E-03	4.64E-06	3.58E-02	1.75E-05	4.24E-03	1.68E-03	2.64E-05	8.93E-06	4.24E-07	2.16E-05	3.54E-03	2.48E-03	7.41E-05	4.05E-02	7.85E-04	1.27E-04	1.49E-06	3.85E-02	1.02E-03	8.60E-03	6.01E-02	4.52E-03	9.20E-04	1.20E-03	4.99E-02	4.22E-02	9.52E-04	2.05E-04	4.58E-05	7.03E-05	7.03E-02	1.07E-03
C7	C	0.00E+00	0.00E+00	0.00E+00	0.00E+00	4.57E-04	1.50E-07	8.36E-09	0.00E+00	0.00E+00	0.00E+00	0.00E+00	4.42E-04	1.22E-03	7.91E-06	8.36E-09	6.36E-06	8.56E-04	2.06E-06	3.80E-02	1.04E-05	4.49E-03	1.25E-03	2.18E-05	0.00E+00	0.00E+00	1.12E-05	2.63E-03	1.71E-03	7.16E-05	3.04E-02	5.06E-04	3.88E-05	0.00E+00	4.29E-02	7.66E-04	8.71E-03	4.47E-02	4.00E-03	2.90E-04	1.22E-03	5.76E-02	3.36E-02	7.81E-04	1.54E-04	3.63E-05	6.66E-05	7.76E-02	1.21E-03
C8	C	4.54E-06	7.99E-09	0.00E+00	0.00E+00	4.59E-04	2.47E-07	0.00E+00	0.00E+00	0.00E+00	0.00E+00	1.03E-05	8.42E-04	1.25E-03	6.74E-06	0.00E+00	0.00E+00	9.09E-04	1.50E-06	3.50E-02	2.30E-05	4.61E-03	1.19E-03	5.69E-05	3.77E-06	2.02E-06	1.33E-05	2.34E-03	1.90E-03	5.21E-05	2.95E-02	5.55E-04	3.45E-05	0.00E+00	5.21E-02	8.99E-04	7.84E-03	4.32E-02	4.24E-03	2.55E-04	3.58E-04	7.08E-02	3.07E-02	7.17E-04	1.39E-04	4.77E-05	6.98E-05	6.74E-02	1.18E-03
D0	D	0.00E+00	0.00E+00	0.00E+00	0.00E+00	4.18E-04	1.17E-07	0.00E+00	0.00E+00	0.00E+00	0.00E+00	2.33E-05	6.70E-04	1.79E-03	6.30E-06	8.42E-09	6.45E-06	1.21E-03	5.39E-07	3.36E-02	2.39E-05	4.00E-03	1.70E-03	5.95E-05	0.00E+00	0.00E+00	6.45E-06	2.75E-03	2.58E-03	6.50E-05	4.04E-02	7.86E-04	9.68E-05	0.00E+00	3.98E-02	9.63E-04	7.81E-03	5.95E-02	4.66E-03	2.18E-04	5.39E-04	5.54E-02	4.22E-02	9.43E-04	2.10E-04	5.44E-05	9.43E-05	6.45E-02	1.19E-03
D1	D	0.00E+00	0.00E+00	0.00E+00	0.00E+00	2.82E-04	1.69E-07	0.00E+00	0.00E+00	0.00E+00	0.00E+00	7.43E-06	7.38E-04	1.59E-03	5.86E-06	7.71E-09	5.49E-06	1.07E-03	1.54E-06	2.54E-02	9.51E-06	3.05E-03	1.42E-03	2.00E-05	7.71E-09	5.17E-07	1.07E-05	1.86E-03	1.99E-03	7.11E-05	3.97E-02	7.85E-04	9.23E-05	0.00E+00	3.06E-02	8.40E-04	5.68E-03	6.14E-02	4.30E-03	2.33E-04	2.92E-04	4.47E-02	3.69E-02	9.05E-04	1.95E-04	6.28E-05	3.48E-05	5.22E-02	9.00E-04
D2	D	0.00E+00	0.00E+00	0.00E+00	0.00E+00	5.03E-04	2.38E-07	0.00E+00	0.00E+00	0.00E+00	0.00E+00	8.35E-06	5.50E-04	1.50E-03	1.65E-05	0.00E+00	4.52E-06	9.67E-04	4.88E-06	3.67E-02	2.13E-05	4.68E-03	1.27E-03	2.58E-05	0.00E+00	0.00E+00	1.05E-05	4.23E-03	2.12E-03	3.85E-05	3.35E-02	6.37E-04	8.85E-05	1.01E-07	5.16E-02	1.04E-03	8.74E-03	4.75E-02	4.66E-03	3.15E-04	2.44E-04	6.92E-02	3.68E-02	8.63E-04	1.22E-04	3.82E-05	9.07E-05	7.03E-02	1.08E-03
D3	D	0.00E+00	0.00E+00	0.00E+00	0.00E+00	4.17E-04	1.75E-07	2.50E-08	0.00E+00	0.00E+00	0.00E+00	1.25E-05	8.54E-04	1.62E-03	1.78E-05	8.34E-09	7.14E-06	1.17E-03	3.75E-07	3.35E-02	1.93E-05	4.09E-03	1.45E-03	4.21E-05	4.40E-06	1.66E-08	1.26E-05	2.19E-03	2.08E-03	3.93E-05	3.70E-02	6.44E-04	9.29E-05	4.74E-07	4.33E-02	9.29E-04	7.69E-03	5.34E-02	4.72E-03	2.82E-04	5.79E-04	5.84E-02	3.81E-02	8.19E-04	2.01E-04	3.41E-05	6.24E-05	6.49E-02	1.05E-03
D4	D	0.00E+00	0.00E+00	0.00E+00	0.00E+00	4.24E-04	1.85E-07	0.00E+00	0.00E+00	0.00E+00	1.46E-06	1.12E-05	7.35E-04	1.87E-03	1.18E-05	8.07E-09	2.76E-06	1.19E-03	1.77E-07	3.48E-02	2.84E-05	4.27E-03	1.46E-03	4.41E-05	0.00E+00	3.06E-07	5.46E-06	2.43E-03	2.45E-03	5.85E-05	4.06E-02	7.73E-04	8.26E-05	2.58E-06	4.30E-02	9.33E-04	8.12E-03	5.65E-02	5.07E-03	2.74E-04	3.80E-04	5.41E-02	4.03E-02	9.09E-04	1.56E-04	2.10E-05	8.75E-05	6.86E-02	1.19E-03
D5	D	0.00E+00	0.00E+00	0.00E+00	0.00E+00	4.79E-04	1.61E-07	0.00E+00	0.00E+00	0.00E+00	0.00E+00	0.00E+00	5.69E-04	1.42E-03	1.27E-05	8.05E-09	2.19E-06	9.98E-04	3.87E-06	3.07E-02	1.10E-05	4.26E-03	1.27E-03	2.73E-05	3.29E-06	8.05E-07	1.03E-05	2.25E-03	2.09E-03	4.62E-05	3.24E-02	7.13E-04	6.12E-05	9.50E-07	5.01E-02	9.30E-04	7.13E-03	4.70E-02	5.78E-03	3.45E-04	4.04E-04	6.56E-02	3.52E-02	7.42E-04	1.28E-04	3.25E-05	5.78E-05	6.12E-02	1.00E-03
D6	D	0.00E+00	0.00E+00	0.00E+00	0.00E+00	5.66E-04	2.08E-07	0.00E+00	0.00E+00	0.00E+00	0.00E+00	0.00E+00	7.11E-04	1.55E-03	5.87E-06	0.00E+00	1.56E-07	1.05E-03	3.15E-06	3.71E-02	1.76E-05	4.71E-03	1.37E-03	2.19E-05	2.51E-07	0.00E+00	5.35E-06	3.28E-03	2.00E-03	6.65E-05	3.33E-02	6.60E-04	5.05E-05	2.79E-06	5.12E-02	1.14E-03	8.67E-03	4.87E-02	4.09E-03	2.58E-04	2.73E-04	7.17E-02	3.51E-02	8.05E-04	1.29E-04	5.45E-05	8.15E-05	7.01E-02	1.18E-03
D7	D	0.00E+00	0.00E+00	0.00E+00	0.00E+00	5.15E-04	1.24E-07	1.54E-08	0.00E+00	0.00E+00	0.00E+00	9.32E-06	5.89E-04	1.35E-03	1.07E-05	3.94E-07	1.50E-06	8.67E-04	3.93E-06	3.38E-02	3.19E-05	4.35E-03	1.22E-03	3.98E-05	7.74E-09	0.00E+00	1.05E-05	2.29E-03	1.95E-03	5.24E-05	3.05E-02	5.33E-04	9.69E-05	6.91E-06	4.87E-02	8.81E-04	7.46E-03	4.49E-02	4.29E-03	2.37E-04	4.41E-04	6.58E-02	3.24E-02	7.33E-04	1.30E-04	1.42E-05	7.37E-05	6.63E-02	1.14E-03
D8	D	0.00E+00	0.00E+00	0.00E+00	0.00E+00	3.62E-04	1.33E-07	0.00E+00	0.00E+00	0.00E+00	0.00E+00	2.37E-06	3.99E-04	1.30E-03	8.75E-06	0.00E+00	0.00E+00	9.22E-04	7.74E-06	4.09E-02	1.98E-05	4.33E-03	1.36E-03	2.25E-05	6.04E-06	1.88E-06	8.64E-06	2.81E-03	1.82E-03	4.04E-05	3.28E-02	5.62E-04	7.05E-05	1.93E-06	3.54E-02	7.90E-04	9.06E-03	4.91E-02	4.54E-03	3.54E-04	2.08E-03	4.93E-02	3.45E-02	7.84E-04	1.71E-04	3.88E-05	5.62E-05	8.22E-02	1.27E-03
E0	E	0.00E+00	0.00E+00	0.00E+00	0.00E+00	3.89E-04	1.05E-07	0.00E+00	0.00E+00	0.00E+00	0.00E+00	2.64E-06	5.36E-04	1.33E-03	1.29E-05	8.77E-09	0.00E+00	8.72E-04	5.46E-06	3.78E-02	2.19E-05	4.54E-03	1.25E-03	4.88E-05	0.00E+00	0.00E+00	6.57E-06	2.98E-03	1.95E-03	8.25E-05	3.08E-02	5.88E-04	6.36E-05	0.00E+00	4.49E-02	9.04E-04	8.46E-03	4.97E-02	4.46E-03	2.61E-04	1.45E-03	6.73E-02	3.23E-02	7.88E-04	1.35E-04	1.94E-05	6.78E-05	7.09E-02	1.10E-03
E1	E	0.00E+00	0.00E+00	0.00E+00	0.00E+00	3.55E-04	1.43E-07	0.00E+00	3.36E-06	5.72E-08	0.00E+00	1.81E-05	8.13E-04	1.45E-03	9.86E-06	3.59E-08	0.00E+00	1.04E-03	1.65E-07	2.95E-02	1.49E-05	3.71E-03	1.28E-03	3.20E-05	3.57E-06	1.43E-08	1.35E-05	1.91E-03	1.93E-03	8.82E-05	3.32E-02	6.24E-04	5.38E-05	1.30E-05	3.82E-02	7.49E-04	6.54E-03	5.12E-02	4.52E-03	2.61E-04	7.62E-04	5.60E-02	3.31E-02	7.49E-04	1.66E-04	5.68E-05	7.40E-05	5.72E-02	1.07E-03
E2	E	0.00E+00	0.00E+00	0.00E+00	0.00E+00	3.51E-04	2.06E-07	6.67E-09	0.00E+00	0.00E+00	0.00E+00	7.95E-06	4.63E-04	1.02E-03	1.67E-07	0.00E+00	1.58E-06	6.95E-04	7.99E-08	2.81E-02	1.84E-05	3.59E-03	9.66E-04	3.50E-06	3.09E-06	6.83E-06	1.02E-05	1.40E-03	1.47E-03	5.03E-05	2.42E-02	4.63E-04	5.83E-05	1.81E-06	3.91E-02	7.39E-04	6.63E-03	3.62E-02	3.51E-03	1.77E-04	3.80E-03	5.27E-02	2.63E-02	6.47E-04	1.13E-04	3.58E-05	4.27E-05	5.87E-02	1.03E-03
E3	E	0.00E+00	0.00E+00	0.00E+00	0.00E+00	4.14E-04	1.21E-07	8.08E-09	0.00E+00	4.03E-08	4.28E-06	5.66E-06	6.54E-04	1.34E-03	8.13E-06	8.08E-09	2.09E-06	9.92E-04	1.33E-05	3.76E-02	1.86E-05	4.46E-03	1.36E-03	1.67E-05	0.00E+00	0.00E+00	3.43E-06	2.02E-03	1.79E-03	6.63E-05	3.17E-02	6.78E-04	6.00E-05	5.52E-06	4.50E-02	9.29E-04	8.91E-03	4.81E-02	4.13E-03	1.86E-04	8.23E-04	6.20E-02	3.41E-02	8.13E-04	1.26E-04	6.63E-05	8.04E-05	7.65E-02	1.23E-03
E4	E	0.00E+00	0.00E+00	0.00E+00	0.00E+00	3.93E-04	1.61E-07	0.00E+00	0.00E+00	0.00E+00	0.00E+00	1.17E-05	7.42E-04	1.80E-03	2.18E-05	2.30E-06	4.78E-06	1.22E-03	8.89E-06	3.67E-02	1.67E-05	4.45E-03	1.58E-03	5.28E-05	4.86E-06	0.00E+00	0.00E+00	2.76E-03	2.56E-03	6.60E-05	3.90E-02	7.92E-04	9.45E-05	4.66E-07	3.98E-02	9.19E-04	8.58E-03	5.64E-02	4.39E-03	3.04E-04	2.89E-04	5.38E-02	4.01E-02	8.48E-04	1.87E-04	8.43E-05	6.30E-05	7.11E-02	1.27E-03
E5	E	0.00E+00	3.04E-06	7.65E-09	0.00E+00	3.66E-04	2.44E-07	0.00E+00	0.00E+00	0.00E+00	0.00E+00	2.10E-05	7.42E-04	1.55E-03	2.99E-06	6.32E-07	5.49E-06	9.30E-04	2.50E-06	3.03E-02	1.20E-05	3.64E-03	1.33E-03	5.54E-05	8.38E-06	1.66E-06	2.00E-06	1.83E-03	1.97E-03	8.15E-05	3.50E-02	6.41E-04	7.42E-05	2.92E-06	3.82E-02	8.38E-04	6.82E-03	4.99E-02	4.35E-03	2.71E-04	2.61E-04	5.17E-02	3.51E-02	8.61E-04	1.20E-04	3.14E-05	7.10E-05	5.91E-02	1.04E-03
E6	E	0.00E+00	0.00E+00	0.00E+00	1.10E-06	5.33E-04	1.21E-07	8.65E-09	0.00E+00	0.00E+00	0.00E+00	3.01E-06	3.57E-04	1.24E-03	1.59E-05	3.45E-08	1.28E-06	8.44E-04	1.71E-06	3.48E-02	3.75E-05	4.55E-03	1.26E-03	2.74E-05	3.37E-06	5.18E-08	6.89E-06	2.88E-03	1.79E-03	6.63E-05	2.80E-02	5.75E-04	6.78E-05	1.50E-06	5.09E-02	8.70E-04	8.34E-03	4.30E-02	4.36E-03	3.23E-04	3.87E-04	7.25E-02	3.01E-02	7.04E-04	1.68E-04	3.39E-05	7.09E-05	6.63E-02	1.18E-03
E7	E	0.00E+00	0.00E+00	0.00E+00	0.00E+00	4.34E-04	2.57E-07	2.42E-08	0.00E+00	0.00E+00	0.00E+00	1.14E-05	6.81E-04	1.65E-03	1.28E-05	1.61E-08	1.05E-06	1.15E-03	1.93E-07	3.08E-02	1.09E-05	3.89E-03	1.55E-03	4.98E-05	1.07E-06	0.00E+00	1.16E-05	2.57E-03	2.56E-03	1.03E-04	3.83E-02	6.81E-04	7.54E-05	0.00E+00	4.14E-02	1.01E-03	7.20E-03	5.80E-02	4.78E-03	3.29E-04	6.81E-04	5.94E-02	3.80E-02	8.26E-04	1.92E-04	5.65E-05	8.11E-05	5.75E-02	1.00E-03
E8	E	0.00E+00	0.00E+00	0.00E+00	1.81E-07	4.39E-04	4.75E-07	8.64E-09	0.00E+00	0.00E+00	0.00E+00	7.66E-06	5.59E-04	1.64E-03	1.34E-05	1.16E-06	3.94E-06	1.17E-03	1.34E-06	3.11E-02	2.23E-05	4.08E-03	1.48E-03	3.09E-05	2.50E-06	1.12E-07	1.23E-05	3.12E-03	2.26E-03	4.23E-05	3.72E-02	6.68E-04	8.28E-05	0.00E+00	4.38E-02	9.11E-04	7.09E-03	5.69E-02	4.50E-03	3.17E-04	2.26E-04	6.00E-02	3.89E-02	8.85E-04	1.67E-04	4.16E-05	6.37E-05	6.06E-02	9.47E-04
[truncated: 2,233 more columns]
