# Supplementary material for: Participants in the Trans-Antarctic Winter Traverse Expedition Showed Increased Bacterial Load and Diversity in Saliva but Maintained Individual Differences within Stool Microbiota and Across Metabolite Fingerprints
Source: Int J Mol Sci. 2023 Mar 2;24(5):4850. doi: 10.3390/ijms24054850 (PMC10002533; doi:10.3390/ijms24054850)
Supplement: Supplementary file 1 [file ijms-24-04850-s001.zip › fingerprinting_data/fiems_st_neg_tr.csv]

Sample	Class	15.63	26	30.54	31	32	33	35	37	40.09	40.45	42	43	45	46	47	48	48.72	49.18	50	50.63	51	53	55	56.09	56.63	57.09	59	60	61	62	63	64	65	66.9	67.9	68.9	69.9	71	73	74	74.9	76.9	77.9	78.9	79.9	80.9	81.9	82.9
A0	B	0.00E+00	0.00E+00	0.00E+00	0.00E+00	1.70E-06	0.00E+00	6.64E-04	1.80E-04	0.00E+00	0.00E+00	4.25E-05	8.74E-07	1.99E-03	3.21E-04	7.08E-06	1.85E-06	0.00E+00	3.07E-07	1.67E-06	3.50E-08	3.68E-07	4.06E-04	1.39E-04	3.23E-07	3.39E-07	6.35E-07	1.28E-02	3.08E-04	5.54E-05	4.05E-05	3.56E-04	5.16E-05	5.91E-06	2.32E-03	3.58E-05	7.25E-04	1.21E-05	1.22E-05	1.30E-02	5.60E-04	1.87E-04	2.47E-03	1.22E-04	2.10E-05	3.09E-06	3.31E-05	2.31E-06	1.64E-05
A1	T1	0.00E+00	0.00E+00	0.00E+00	0.00E+00	1.78E-06	0.00E+00	6.83E-04	2.23E-04	0.00E+00	0.00E+00	4.15E-05	6.90E-07	1.70E-03	3.87E-04	8.55E-06	2.62E-06	0.00E+00	0.00E+00	1.27E-06	1.57E-07	2.45E-09	4.33E-04	1.60E-04	1.23E-08	4.83E-07	3.07E-07	1.01E-02	2.28E-04	4.76E-05	4.59E-05	2.88E-04	5.64E-05	5.21E-06	2.48E-03	4.35E-05	8.65E-04	1.24E-05	1.14E-05	7.18E-03	2.76E-04	1.21E-04	1.94E-03	1.28E-04	1.34E-05	3.30E-06	4.66E-05	2.79E-06	1.24E-05
A2	T1	0.00E+00	0.00E+00	0.00E+00	0.00E+00	1.17E-06	3.08E-09	1.92E-03	6.17E-04	0.00E+00	0.00E+00	4.62E-05	1.24E-06	2.01E-03	4.23E-04	5.68E-06	3.76E-06	3.08E-09	0.00E+00	3.33E-06	0.00E+00	9.93E-07	1.15E-03	3.62E-04	1.11E-06	3.25E-06	1.22E-06	1.23E-02	3.03E-04	5.73E-05	3.66E-05	3.79E-04	6.42E-05	6.99E-06	6.93E-03	1.22E-04	2.26E-03	2.62E-05	2.74E-05	6.32E-03	2.27E-04	2.84E-04	2.41E-03	1.55E-04	1.97E-05	7.27E-06	1.18E-04	1.07E-05	4.14E-05
A3	T1	0.00E+00	0.00E+00	0.00E+00	0.00E+00	5.98E-07	3.71E-07	1.25E-03	4.26E-04	0.00E+00	0.00E+00	2.73E-04	8.89E-07	4.94E-03	1.88E-03	2.43E-05	1.10E-05	4.55E-07	6.03E-07	5.26E-06	1.61E-06	3.49E-06	7.72E-04	2.52E-04	2.90E-07	3.97E-07	1.16E-06	1.57E-02	3.67E-04	1.30E-04	2.44E-04	9.02E-04	3.15E-04	1.99E-05	4.82E-03	7.91E-05	1.55E-03	2.99E-05	2.48E-05	8.82E-03	3.82E-04	1.07E-03	4.38E-03	5.23E-04	4.85E-05	1.74E-05	1.38E-04	1.88E-05	1.07E-04
A4	S1	0.00E+00	0.00E+00	0.00E+00	0.00E+00	4.17E-07	0.00E+00	1.36E-03	4.44E-04	0.00E+00	0.00E+00	3.17E-04	3.33E-06	3.53E-03	1.92E-03	2.90E-05	1.13E-05	8.20E-07	4.20E-07	8.81E-07	2.71E-07	1.01E-06	8.73E-04	2.84E-04	1.14E-06	6.10E-07	8.23E-07	1.31E-02	3.17E-04	6.97E-05	6.68E-05	6.12E-04	3.02E-04	7.82E-06	5.25E-03	6.77E-05	1.75E-03	2.05E-05	3.50E-05	1.58E-02	6.87E-04	2.59E-04	3.26E-03	5.17E-04	4.25E-05	8.05E-06	1.24E-04	1.92E-05	3.69E-05
A5	S1	0.00E+00	0.00E+00	0.00E+00	0.00E+00	5.70E-07	0.00E+00	1.08E-03	3.31E-04	0.00E+00	0.00E+00	4.42E-04	3.66E-06	3.64E-03	2.90E-03	2.72E-05	1.10E-05	2.17E-07	0.00E+00	5.52E-07	8.77E-07	1.04E-06	6.96E-04	2.30E-04	1.08E-08	0.00E+00	1.38E-06	1.16E-02	3.00E-04	5.39E-05	5.90E-05	6.38E-04	4.35E-04	7.55E-06	4.29E-03	5.93E-05	1.32E-03	2.00E-05	2.72E-05	6.62E-03	4.38E-04	3.02E-04	3.21E-03	8.03E-04	5.54E-05	1.63E-05	1.20E-04	3.24E-05	4.24E-05
A6	S1	0.00E+00	0.00E+00	0.00E+00	0.00E+00	1.28E-06	0.00E+00	1.28E-03	4.22E-04	7.83E-07	0.00E+00	1.11E-04	1.22E-06	3.03E-03	8.94E-04	1.55E-05	9.52E-06	0.00E+00	3.30E-07	3.17E-06	4.98E-07	1.56E-06	8.00E-04	2.61E-04	1.08E-06	4.59E-07	1.79E-07	9.61E-03	2.11E-04	5.80E-05	4.54E-05	5.56E-04	1.57E-04	1.12E-05	4.81E-03	8.23E-05	1.57E-03	2.24E-05	2.44E-05	7.82E-03	3.35E-04	2.54E-04	2.41E-03	2.61E-04	3.10E-05	4.80E-06	1.36E-04	1.02E-05	3.69E-05
A7	T2	0.00E+00	0.00E+00	0.00E+00	0.00E+00	0.00E+00	0.00E+00	6.47E-04	2.10E-04	0.00E+00	0.00E+00	9.08E-05	2.33E-08	2.87E-03	6.69E-04	1.53E-05	3.31E-06	5.52E-07	0.00E+00	5.65E-07	3.53E-07	6.75E-07	3.90E-04	1.47E-04	3.99E-08	7.38E-07	1.36E-06	1.22E-02	2.89E-04	4.61E-05	5.31E-05	5.41E-04	1.15E-04	4.64E-06	2.43E-03	2.95E-05	8.15E-04	1.65E-05	1.25E-05	1.67E-02	6.54E-04	2.04E-04	2.73E-03	2.45E-04	1.97E-05	2.32E-06	4.84E-05	7.39E-06	2.76E-05
A8	T2	0.00E+00	0.00E+00	0.00E+00	0.00E+00	3.17E-06	0.00E+00	1.12E-03	3.61E-04	0.00E+00	0.00E+00	5.83E-05	1.04E-08	2.71E-03	4.64E-04	1.58E-05	1.19E-06	0.00E+00	0.00E+00	5.90E-08	1.15E-06	7.53E-07	6.90E-04	2.32E-04	7.11E-07	2.78E-08	1.25E-06	1.82E-02	4.12E-04	9.30E-05	5.33E-05	5.06E-04	8.21E-05	5.65E-06	4.31E-03	6.04E-05	1.36E-03	2.07E-05	1.93E-05	9.77E-03	4.16E-04	3.53E-04	3.36E-03	1.74E-04	4.07E-05	3.91E-06	6.85E-05	4.28E-06	2.34E-05
B0	B	0.00E+00	0.00E+00	0.00E+00	0.00E+00	1.06E-06	0.00E+00	6.22E-04	1.80E-04	0.00E+00	0.00E+00	6.68E-05	1.11E-06	2.56E-03	5.29E-04	1.42E-05	1.78E-06	0.00E+00	0.00E+00	1.54E-06	3.73E-08	5.16E-07	3.69E-04	1.34E-04	3.11E-09	0.00E+00	1.99E-07	1.41E-02	3.53E-04	5.61E-05	4.23E-05	4.95E-04	9.41E-05	7.98E-06	2.32E-03	3.26E-05	7.31E-04	7.12E-06	1.99E-05	1.02E-02	4.66E-04	2.03E-04	2.92E-03	1.66E-04	3.00E-05	6.98E-06	4.40E-05	5.56E-06	2.14E-05
B1	T1	1.13E-08	6.80E-08	0.00E+00	0.00E+00	5.38E-07	2.83E-09	2.37E-04	7.25E-05	0.00E+00	0.00E+00	5.91E-05	1.25E-06	1.02E-03	4.04E-04	7.04E-06	1.39E-06	1.42E-08	5.95E-08	5.82E-07	1.95E-07	1.20E-07	1.52E-04	4.55E-05	2.17E-07	2.51E-07	7.62E-07	2.18E-03	5.50E-05	9.78E-06	1.36E-05	1.84E-04	6.18E-05	2.29E-06	8.79E-04	1.29E-05	2.74E-04	3.98E-06	6.95E-06	1.79E-03	9.35E-05	4.63E-05	7.22E-04	1.09E-04	9.78E-06	1.58E-06	2.14E-05	2.13E-06	6.56E-06
B2	T1	0.00E+00	2.74E-07	0.00E+00	0.00E+00	1.34E-06	0.00E+00	1.45E-04	5.21E-05	1.99E-07	9.13E-09	3.57E-05	2.45E-07	1.53E-03	3.13E-04	4.14E-06	1.59E-06	0.00E+00	0.00E+00	1.18E-06	0.00E+00	0.00E+00	9.69E-05	3.06E-05	0.00E+00	3.74E-07	3.89E-07	7.46E-03	1.85E-04	3.15E-05	2.07E-05	2.59E-04	5.66E-05	3.75E-06	5.84E-04	6.33E-06	1.87E-04	4.22E-06	9.67E-06	6.09E-03	2.28E-04	9.92E-05	1.64E-03	1.00E-04	1.46E-05	2.54E-06	1.28E-05	2.43E-06	3.47E-06
B3	T1	0.00E+00	0.00E+00	0.00E+00	0.00E+00	0.00E+00	0.00E+00	5.28E-04	1.48E-04	0.00E+00	0.00E+00	1.17E-04	3.62E-06	2.09E-03	8.99E-04	1.50E-05	1.90E-06	3.09E-09	6.88E-07	1.41E-06	4.41E-07	1.16E-06	3.43E-04	1.07E-04	5.16E-07	3.95E-07	2.16E-07	9.24E-03	2.18E-04	3.35E-05	2.52E-05	3.30E-04	1.55E-04	1.90E-06	2.00E-03	2.34E-05	6.52E-04	1.16E-05	1.10E-05	7.62E-03	3.08E-04	1.05E-04	2.15E-03	2.83E-04	2.33E-05	5.37E-06	5.87E-05	7.84E-06	1.24E-05
B4	S1	0.00E+00	0.00E+00	0.00E+00	0.00E+00	8.23E-07	0.00E+00	3.75E-04	1.19E-04	0.00E+00	0.00E+00	3.35E-05	1.33E-06	1.91E-03	3.28E-04	9.04E-06	3.03E-06	3.48E-08	2.49E-07	3.26E-07	0.00E+00	6.59E-07	2.70E-04	8.82E-05	4.50E-07	1.39E-06	1.22E-07	8.92E-03	2.15E-04	4.09E-05	2.35E-05	3.24E-04	5.36E-05	6.13E-06	1.39E-03	1.39E-05	4.40E-04	3.07E-06	1.28E-05	7.68E-03	2.69E-04	1.57E-04	1.98E-03	1.05E-04	1.97E-05	6.32E-06	2.77E-05	4.15E-07	1.35E-05
B5	S1	0.00E+00	9.94E-09	2.98E-07	2.34E-07	2.38E-05	0.00E+00	3.73E-04	1.07E-04	0.00E+00	0.00E+00	7.72E-05	1.41E-06	3.71E-03	6.68E-04	1.99E-05	2.04E-06	3.88E-07	8.35E-07	2.02E-05	1.15E-06	8.15E-07	2.38E-04	7.78E-05	5.76E-07	3.33E-07	6.86E-07	1.04E-02	2.47E-04	1.08E-04	7.00E-05	6.11E-04	2.73E-04	7.53E-06	1.44E-03	1.81E-05	4.67E-04	7.14E-06	2.13E-05	6.47E-03	2.65E-04	1.19E-03	3.11E-03	2.48E-04	3.69E-05	6.43E-06	2.21E-05	8.10E-06	1.31E-05
B6	S1	0.00E+00	0.00E+00	0.00E+00	0.00E+00	1.37E-06	0.00E+00	4.65E-04	1.47E-04	0.00E+00	0.00E+00	8.62E-05	1.44E-06	1.96E-03	5.93E-04	9.99E-06	3.85E-06	6.53E-09	0.00E+00	8.81E-07	1.24E-07	6.96E-08	3.07E-04	9.24E-05	1.31E-07	2.59E-07	3.92E-07	6.05E-03	1.53E-04	3.28E-05	3.63E-05	3.59E-04	9.55E-05	5.06E-06	1.85E-03	2.88E-05	5.67E-04	9.36E-06	1.18E-05	4.82E-03	2.08E-04	1.34E-04	1.65E-03	1.95E-04	2.24E-05	4.23E-06	4.61E-05	5.00E-06	1.67E-05
B7	T2	0.00E+00	0.00E+00	0.00E+00	3.21E-07	2.61E-06	0.00E+00	7.37E-04	2.40E-04	8.82E-07	3.15E-09	4.94E-05	6.65E-07	2.44E-03	3.86E-04	1.42E-05	5.26E-06	3.15E-09	0.00E+00	3.82E-06	6.74E-07	9.48E-07	5.01E-04	1.52E-04	1.27E-06	5.35E-08	9.79E-07	1.43E-02	3.55E-04	6.19E-05	4.16E-05	4.47E-04	7.98E-05	6.58E-06	2.76E-03	2.97E-05	8.84E-04	7.81E-06	1.95E-05	1.34E-02	5.00E-04	2.08E-04	2.97E-03	1.58E-04	2.14E-05	5.58E-06	4.10E-05	3.17E-06	1.93E-05
B8	T2	8.50E-09	5.92E-07	0.00E+00	1.13E-08	5.11E-06	0.00E+00	7.51E-04	2.37E-04	0.00E+00	0.00E+00	5.52E-05	3.54E-07	2.32E-03	4.84E-04	1.49E-05	1.86E-06	0.00E+00	0.00E+00	1.12E-06	3.43E-07	4.93E-07	4.91E-04	1.66E-04	4.84E-07	6.14E-07	5.32E-07	9.33E-03	2.18E-04	4.49E-05	4.79E-05	4.53E-04	7.29E-05	4.89E-06	2.84E-03	4.16E-05	8.84E-04	7.68E-06	1.66E-05	9.06E-03	3.20E-04	1.90E-04	2.20E-03	1.60E-04	2.55E-05	1.93E-06	5.56E-05	5.60E-06	1.64E-05
C0	B	0.00E+00	0.00E+00	0.00E+00	2.47E-07	1.86E-06	3.26E-07	4.26E-04	1.34E-04	2.63E-09	0.00E+00	5.00E-05	3.89E-07	2.26E-03	4.04E-04	1.07E-05	1.67E-06	0.00E+00	0.00E+00	1.03E-06	2.60E-07	0.00E+00	2.75E-04	9.52E-05	2.08E-06	8.94E-08	2.10E-07	1.19E-02	3.06E-04	5.28E-05	4.60E-05	3.87E-04	7.78E-05	7.09E-06	1.61E-03	1.83E-05	5.35E-04	8.34E-06	9.89E-06	7.35E-03	3.64E-04	2.32E-04	2.54E-03	1.40E-04	2.68E-05	2.46E-06	2.22E-05	4.08E-06	1.16E-05
C1	T1	0.00E+00	0.00E+00	0.00E+00	0.00E+00	2.42E-06	3.78E-07	6.44E-04	2.15E-04	0.00E+00	0.00E+00	6.70E-05	1.62E-06	2.77E-03	5.69E-04	1.36E-05	1.69E-06	0.00E+00	0.00E+00	5.86E-07	0.00E+00	6.31E-07	4.08E-04	1.38E-04	2.74E-06	1.47E-06	5.69E-07	1.15E-02	2.94E-04	6.76E-05	5.93E-05	5.15E-04	9.77E-05	3.50E-06	2.49E-03	4.72E-05	7.92E-04	1.15E-05	1.54E-05	9.16E-03	3.57E-04	2.54E-04	2.74E-03	1.93E-04	2.43E-05	4.31E-06	3.83E-05	2.17E-06	1.24E-05
C2	T1	0.00E+00	0.00E+00	0.00E+00	0.00E+00	1.03E-06	0.00E+00	3.32E-04	9.91E-05	0.00E+00	0.00E+00	3.81E-05	4.18E-07	1.56E-03	2.60E-04	1.03E-05	2.17E-06	1.62E-07	0.00E+00	7.50E-07	0.00E+00	4.36E-07	2.08E-04	7.16E-05	1.35E-07	4.79E-07	7.01E-07	7.33E-03	1.79E-04	3.49E-05	2.39E-05	3.09E-04	4.21E-05	1.98E-06	1.30E-03	1.64E-05	4.00E-04	9.38E-06	9.57E-06	5.46E-03	2.08E-04	1.15E-04	1.60E-03	8.99E-05	1.33E-05	1.82E-06	2.28E-05	3.75E-06	5.46E-06
C3	T1	0.00E+00	0.00E+00	0.00E+00	0.00E+00	2.17E-06	0.00E+00	3.67E-04	1.20E-04	3.91E-07	0.00E+00	1.03E-04	1.96E-06	2.54E-03	7.20E-04	1.36E-05	3.15E-06	2.36E-07	5.04E-07	3.20E-07	2.32E-07	0.00E+00	2.23E-04	6.72E-05	3.02E-07	4.88E-07	1.46E-06	6.31E-03	1.60E-04	3.46E-05	3.74E-05	4.50E-04	1.20E-04	5.18E-06	1.42E-03	1.16E-05	4.44E-04	5.42E-06	1.35E-05	4.90E-03	2.17E-04	1.04E-04	1.99E-03	2.15E-04	2.08E-05	5.83E-06	3.45E-05	4.05E-06	1.56E-05
C4	S1	0.00E+00	0.00E+00	0.00E+00	0.00E+00	1.15E-06	0.00E+00	3.98E-04	1.25E-04	0.00E+00	0.00E+00	8.15E-05	3.06E-08	3.00E-03	6.95E-04	1.40E-05	3.37E-06	0.00E+00	0.00E+00	1.90E-06	6.16E-07	9.78E-07	2.61E-04	7.97E-05	2.79E-08	3.76E-07	2.42E-07	9.61E-03	2.36E-04	5.33E-05	4.75E-05	5.34E-04	1.28E-04	3.35E-06	1.43E-03	1.39E-05	4.54E-04	1.04E-05	1.60E-05	7.67E-03	3.15E-04	2.07E-04	2.57E-03	2.23E-04	2.50E-05	3.32E-06	2.96E-05	2.55E-06	1.18E-05
C5	S1	0.00E+00	0.00E+00	0.00E+00	0.00E+00	2.32E-06	0.00E+00	1.42E-03	4.39E-04	6.16E-07	3.16E-09	7.84E-05	1.76E-06	2.89E-03	6.33E-04	1.53E-05	2.38E-06	0.00E+00	0.00E+00	2.36E-06	2.90E-07	1.37E-06	8.90E-04	2.71E-04	6.69E-07	6.06E-07	1.28E-06	1.06E-02	2.40E-04	5.41E-05	4.74E-05	5.21E-04	1.05E-04	7.22E-06	5.26E-03	7.84E-05	1.69E-03	2.39E-05	2.36E-05	8.77E-03	3.32E-04	2.31E-04	2.61E-03	2.26E-04	2.51E-05	4.95E-06	1.03E-04	6.67E-06	3.56E-05
C6	S1	0.00E+00	0.00E+00	0.00E+00	0.00E+00	0.00E+00	0.00E+00	9.86E-04	3.11E-04	2.33E-09	0.00E+00	4.93E-05	5.25E-07	1.83E-03	4.00E-04	1.01E-05	1.33E-06	0.00E+00	0.00E+00	5.21E-07	1.94E-07	8.99E-07	6.34E-04	2.07E-04	3.85E-07	9.71E-07	1.04E-06	7.08E-03	1.54E-04	2.83E-05	2.79E-05	3.46E-04	7.89E-05	7.25E-06	3.61E-03	5.52E-05	1.21E-03	1.50E-05	1.48E-05	6.34E-03	2.31E-04	1.36E-04	1.70E-03	1.48E-04	1.11E-05	6.49E-06	6.31E-05	3.61E-06	2.82E-05
C7	T2	0.00E+00	0.00E+00	0.00E+00	5.02E-07	7.45E-06	0.00E+00	1.08E-03	3.35E-04	0.00E+00	0.00E+00	7.09E-05	2.03E-06	2.74E-03	5.68E-04	1.45E-05	2.55E-06	0.00E+00	0.00E+00	4.39E-06	3.30E-09	1.48E-06	6.50E-04	2.35E-04	2.84E-07	0.00E+00	1.23E-06	1.22E-02	3.04E-04	6.88E-05	2.58E-04	4.89E-04	1.23E-04	7.40E-06	3.98E-03	6.50E-05	1.24E-03	1.21E-05	3.00E-05	9.94E-03	3.90E-04	3.47E-04	2.73E-03	1.80E-04	2.91E-05	1.67E-05	8.30E-05	4.58E-06	2.93E-05
C8	T2	2.35E-09	1.97E-07	0.00E+00	0.00E+00	9.69E-07	0.00E+00	3.10E-04	9.18E-05	0.00E+00	0.00E+00	9.92E-05	2.28E-06	2.66E-03	7.25E-04	1.35E-05	5.19E-06	0.00E+00	0.00E+00	1.26E-06	8.45E-08	5.87E-07	1.96E-04	6.48E-05	7.42E-07	1.78E-07	5.02E-07	7.30E-03	1.73E-04	3.39E-05	3.88E-05	4.88E-04	1.22E-04	3.24E-06	1.11E-03	1.57E-05	3.55E-04	5.73E-06	1.33E-05	5.59E-03	2.40E-04	1.77E-04	2.12E-03	2.09E-04	2.53E-05	3.55E-06	2.84E-05	2.30E-06	9.67E-06
D0	B	0.00E+00	0.00E+00	0.00E+00	0.00E+00	1.12E-06	0.00E+00	2.03E-04	6.13E-05	1.45E-07	0.00E+00	3.66E-05	4.17E-07	1.52E-03	2.93E-04	5.87E-06	5.31E-07	7.01E-09	2.52E-07	1.18E-06	1.07E-07	3.52E-07	1.26E-04	3.75E-05	1.16E-07	5.89E-07	6.29E-07	8.06E-03	1.79E-04	3.65E-05	2.90E-05	2.78E-04	4.98E-05	2.39E-06	7.70E-04	1.23E-05	2.33E-04	3.06E-06	8.35E-06	5.20E-03	2.15E-04	2.02E-04	1.67E-03	9.77E-05	1.44E-05	3.25E-06	1.82E-05	1.50E-06	5.91E-06
D1	T1	0.00E+00	1.06E-06	0.00E+00	0.00E+00	1.60E-06	3.46E-08	1.58E-03	4.79E-04	1.23E-07	7.34E-07	6.20E-04	9.39E-06	3.83E-03	4.50E-03	4.01E-05	1.43E-05	1.47E-06	1.21E-06	1.19E-06	2.69E-07	1.95E-06	9.00E-04	3.19E-04	1.75E-06	0.00E+00	3.88E-07	1.65E-02	4.10E-04	7.94E-05	5.34E-05	5.97E-04	6.50E-04	2.15E-05	5.83E-03	8.54E-05	1.89E-03	2.57E-05	2.94E-05	7.98E-03	5.78E-04	2.09E-04	3.73E-03	1.17E-03	6.13E-05	1.18E-05	1.38E-04	5.33E-05	5.94E-05
D2	T1	0.00E+00	2.21E-07	0.00E+00	0.00E+00	8.74E-07	1.51E-07	4.98E-04	1.62E-04	3.77E-07	0.00E+00	4.10E-05	2.54E-07	1.82E-03	4.28E-04	1.11E-05	4.38E-09	0.00E+00	0.00E+00	3.50E-08	6.13E-07	9.05E-07	3.26E-04	9.88E-05	4.38E-09	1.14E-07	8.63E-07	7.35E-03	1.62E-04	3.55E-05	2.65E-05	3.08E-04	7.78E-05	2.62E-06	1.84E-03	2.64E-05	6.02E-04	7.12E-06	1.19E-05	8.46E-03	3.33E-04	9.69E-05	1.69E-03	1.37E-04	2.27E-05	2.85E-06	2.85E-05	1.42E-06	1.32E-05
D3	T1	0.00E+00	0.00E+00	0.00E+00	0.00E+00	7.50E-07	0.00E+00	2.43E-04	7.25E-05	8.93E-09	1.75E-07	5.02E-05	7.32E-07	1.41E-03	4.24E-04	7.16E-06	1.13E-06	0.00E+00	0.00E+00	8.43E-07	5.36E-08	4.02E-07	1.54E-04	4.92E-05	0.00E+00	9.11E-08	3.89E-07	3.99E-03	8.61E-05	1.92E-05	2.00E-05	2.65E-04	6.73E-05	1.77E-06	8.70E-04	1.49E-05	2.87E-04	5.09E-06	7.17E-06	3.26E-03	1.44E-04	7.03E-05	1.13E-03	1.23E-04	9.42E-06	2.15E-06	2.54E-05	3.31E-06	7.19E-06
D4	S1	0.00E+00	0.00E+00	0.00E+00	6.54E-08	4.29E-07	2.84E-08	2.37E-04	7.03E-05	0.00E+00	1.42E-09	2.26E-05	3.20E-07	9.08E-04	2.24E-04	5.38E-06	1.04E-06	5.83E-08	8.39E-08	1.08E-06	3.70E-08	2.08E-07	1.49E-04	4.76E-05	5.03E-07	1.44E-07	3.34E-07	2.05E-03	5.08E-05	9.87E-06	1.66E-05	1.77E-04	3.71E-05	3.60E-06	8.04E-04	8.73E-06	2.53E-04	3.59E-06	5.36E-06	2.10E-03	8.72E-05	4.79E-05	6.45E-04	6.33E-05	6.26E-06	1.54E-06	1.90E-05	1.20E-06	6.25E-06
D5	S1	0.00E+00	0.00E+00	0.00E+00	4.07E-07	3.22E-07	0.00E+00	3.15E-04	1.02E-04	9.14E-07	2.06E-09	5.98E-05	7.22E-07	1.66E-03	5.18E-04	7.88E-06	3.42E-06	2.06E-09	0.00E+00	1.61E-06	2.06E-09	0.00E+00	2.03E-04	5.86E-05	4.13E-09	2.95E-07	1.08E-06	5.19E-03	1.12E-04	2.81E-05	1.88E-05	2.96E-04	7.46E-05	5.35E-06	1.08E-03	1.62E-05	3.61E-04	6.39E-06	8.94E-06	5.74E-03	2.25E-04	9.04E-05	1.36E-03	1.46E-04	1.63E-05	2.65E-06	2.70E-05	3.32E-06	7.74E-06
D6	S1	0.00E+00	0.00E+00	0.00E+00	0.00E+00	6.26E-07	0.00E+00	2.36E-04	7.06E-05	3.72E-07	0.00E+00	1.45E-04	2.05E-06	1.97E-03	1.29E-03	1.30E-05	7.98E-06	3.46E-07	2.56E-07	1.91E-07	0.00E+00	1.52E-07	1.52E-04	4.17E-05	4.30E-07	1.18E-07	2.13E-07	4.96E-03	1.07E-04	2.00E-05	2.48E-05	3.17E-04	2.05E-04	3.12E-06	9.52E-04	1.00E-05	3.09E-04	4.43E-06	9.19E-06	5.47E-03	2.56E-04	8.98E-05	1.49E-03	3.17E-04	2.05E-05	5.55E-06	2.21E-05	4.75E-06	6.18E-06
D7	T2	0.00E+00	0.00E+00	0.00E+00	0.00E+00	5.96E-07	0.00E+00	4.05E-04	1.33E-04	0.00E+00	0.00E+00	3.11E-05	5.04E-07	1.32E-03	2.46E-04	5.55E-06	1.25E-07	0.00E+00	0.00E+00	5.61E-07	1.18E-08	6.74E-07	2.54E-04	9.01E-05	1.14E-07	2.94E-07	2.33E-07	6.79E-03	1.46E-04	2.58E-05	2.47E-05	2.27E-04	4.11E-05	4.00E-06	1.48E-03	2.26E-05	4.76E-04	6.55E-06	1.03E-05	6.06E-03	2.26E-04	1.14E-04	1.42E-03	7.96E-05	1.09E-05	2.93E-06	2.81E-05	2.73E-06	9.17E-06
D8	T2	0.00E+00	0.00E+00	0.00E+00	0.00E+00	9.04E-07	0.00E+00	2.81E-04	7.85E-05	2.23E-07	0.00E+00	3.46E-05	1.13E-06	1.29E-03	2.81E-04	4.65E-06	9.43E-07	0.00E+00	2.23E-07	1.41E-06	0.00E+00	4.65E-07	1.92E-04	6.19E-05	2.02E-07	0.00E+00	1.14E-07	6.81E-03	1.58E-04	2.77E-05	1.26E-05	2.21E-04	5.67E-05	2.91E-06	1.05E-03	1.20E-05	3.31E-04	5.98E-06	9.45E-06	5.87E-03	2.13E-04	6.98E-05	1.47E-03	9.23E-05	1.35E-05	2.53E-06	1.22E-05	2.09E-06	5.59E-06
E0	B	0.00E+00	0.00E+00	0.00E+00	0.00E+00	7.14E-07	5.40E-07	7.34E-04	2.35E-04	3.30E-07	0.00E+00	5.53E-05	1.76E-06	2.36E-03	4.67E-04	1.04E-05	5.26E-07	0.00E+00	0.00E+00	1.10E-06	1.51E-07	2.61E-06	4.72E-04	1.52E-04	1.99E-08	8.11E-07	5.43E-07	1.33E-02	3.10E-04	6.06E-05	3.96E-05	4.09E-04	7.29E-05	5.87E-06	2.60E-03	3.62E-05	8.81E-04	1.29E-05	1.74E-05	1.08E-02	4.98E-04	2.08E-04	2.64E-03	1.32E-04	2.75E-05	4.20E-06	6.35E-05	2.49E-06	1.84E-05
E1	T1	1.46E-07	0.00E+00	0.00E+00	0.00E+00	1.18E-06	0.00E+00	2.68E-04	8.45E-05	1.50E-07	0.00E+00	2.72E-05	1.39E-08	1.25E-03	2.28E-04	6.88E-06	1.29E-06	0.00E+00	1.83E-07	1.09E-06	0.00E+00	1.55E-07	1.72E-04	5.52E-05	2.42E-07	1.76E-07	5.57E-08	5.96E-03	1.34E-04	2.92E-05	2.10E-05	2.26E-04	4.40E-05	2.46E-06	9.54E-04	1.51E-05	3.19E-04	4.95E-06	7.55E-06	4.74E-03	1.76E-04	8.14E-05	1.29E-03	8.87E-05	1.15E-05	2.41E-06	1.76E-05	2.14E-06	6.07E-06
E2	T1	0.00E+00	0.00E+00	0.00E+00	0.00E+00	9.11E-07	0.00E+00	1.32E-04	4.39E-05	0.00E+00	0.00E+00	2.07E-05	2.95E-07	1.01E-03	2.10E-04	6.05E-06	1.27E-06	1.02E-07	5.00E-08	7.89E-07	1.76E-07	3.10E-07	8.90E-05	2.77E-05	1.43E-09	1.29E-07	1.32E-07	3.27E-03	7.23E-05	1.56E-05	1.17E-05	1.91E-04	4.03E-05	1.52E-06	4.94E-04	5.42E-06	1.58E-04	2.85E-06	7.04E-06	2.47E-03	1.07E-04	6.28E-05	8.51E-04	6.58E-05	7.60E-06	1.44E-06	9.55E-06	5.43E-07	4.45E-06
E3	T1	0.00E+00	0.00E+00	0.00E+00	0.00E+00	2.02E-07	0.00E+00	3.00E-04	9.80E-05	0.00E+00	0.00E+00	1.17E-04	1.05E-06	2.45E-03	8.15E-04	1.85E-05	2.12E-06	0.00E+00	0.00E+00	1.10E-06	2.19E-07	4.17E-07	1.68E-04	6.21E-05	2.22E-09	1.05E-06	6.29E-07	6.76E-03	1.66E-04	2.79E-05	4.14E-05	4.31E-04	1.28E-04	3.04E-06	1.10E-03	9.43E-06	3.54E-04	4.04E-06	1.41E-05	4.78E-03	2.53E-04	1.26E-04	1.97E-03	2.41E-04	2.18E-05	2.07E-06	3.03E-05	4.90E-06	6.82E-06
E4	S1	0.00E+00	0.00E+00	0.00E+00	0.00E+00	1.63E-06	2.67E-08	1.32E-03	4.08E-04	0.00E+00	0.00E+00	1.60E-04	3.32E-06	2.90E-03	1.17E-03	1.21E-05	3.36E-06	3.14E-07	4.24E-07	1.49E-06	4.00E-07	1.77E-06	8.56E-04	2.55E-04	1.47E-06	4.03E-07	9.61E-07	9.34E-03	2.23E-04	5.25E-05	1.24E-03	5.58E-04	1.95E-04	8.38E-06	5.00E-03	6.89E-05	1.59E-03	2.11E-05	1.83E-05	9.54E-03	4.00E-04	1.58E-04	2.45E-03	3.55E-04	2.72E-05	6.33E-05	1.21E-04	1.84E-05	4.94E-05
E5	S1	0.00E+00	0.00E+00	0.00E+00	0.00E+00	1.13E-06	0.00E+00	3.48E-04	1.01E-04	0.00E+00	0.00E+00	7.12E-05	1.98E-06	2.00E-03	5.96E-04	7.58E-06	1.66E-06	2.14E-09	0.00E+00	9.34E-07	0.00E+00	0.00E+00	2.24E-04	5.98E-05	1.35E-07	1.07E-08	3.29E-07	5.93E-03	1.47E-04	3.13E-05	2.71E-05	3.65E-04	1.02E-04	9.39E-06	1.33E-03	1.99E-05	4.27E-04	4.43E-06	1.16E-05	4.80E-03	2.02E-04	9.56E-05	1.65E-03	1.88E-04	1.65E-05	1.78E-06	3.71E-05	3.22E-06	1.11E-05
E6	S1	0.00E+00	0.00E+00	0.00E+00	0.00E+00	2.73E-06	0.00E+00	3.31E-04	1.01E-04	0.00E+00	0.00E+00	3.41E-05	5.25E-08	1.40E-03	3.08E-04	6.72E-06	9.82E-07	0.00E+00	1.62E-07	2.62E-06	9.03E-08	5.98E-07	2.32E-04	6.42E-05	4.20E-09	8.40E-09	2.31E-07	4.65E-03	1.08E-04	2.58E-05	2.78E-05	2.76E-04	6.55E-05	6.61E-06	1.23E-03	1.74E-05	3.86E-04	4.20E-06	7.97E-06	4.20E-03	1.66E-04	1.37E-04	1.19E-03	9.70E-05	1.19E-05	4.02E-06	2.15E-05	1.38E-06	6.44E-06
E7	T2	0.00E+00	0.00E+00	0.00E+00	0.00E+00	1.24E-06	0.00E+00	5.15E-04	1.62E-04	0.00E+00	0.00E+00	4.83E-05	6.80E-07	2.07E-03	4.14E-04	8.49E-06	9.12E-07	4.19E-08	3.13E-07	1.10E-06	4.14E-07	1.59E-06	3.20E-04	1.12E-04	2.56E-07	5.45E-07	8.62E-07	8.33E-03	1.92E-04	4.87E-05	1.04E-04	3.87E-04	7.90E-05	3.04E-06	1.92E-03	2.78E-05	6.05E-04	5.34E-06	1.61E-05	6.73E-03	2.37E-04	2.04E-04	1.99E-03	1.36E-04	1.64E-05	1.01E-05	3.50E-05	2.97E-06	1.20E-05
E8	T2	0.00E+00	3.19E-07	6.64E-09	3.07E-07	4.25E-07	1.56E-07	3.27E-04	9.60E-05	2.94E-07	0.00E+00	3.55E-05	6.94E-07	1.36E-03	3.60E-04	5.14E-06	2.06E-06	0.00E+00	0.00E+00	1.51E-06	0.00E+00	9.95E-09	2.15E-04	6.66E-05	3.95E-07	3.77E-07	7.96E-08	4.15E-03	1.03E-04	1.99E-05	2.66E-05	2.58E-04	5.97E-05	2.52E-06	1.17E-03	1.42E-05	3.72E-04	3.13E-06	8.88E-06	3.76E-03	1.60E-04	8.95E-05	1.10E-03	1.02E-04	9.47E-06	1.53E-06	2.92E-05	2.13E-06	8.99E-06
[truncated: 2,083 more columns]
