# Supplementary material for: Participants in the Trans-Antarctic Winter Traverse Expedition Showed Increased Bacterial Load and Diversity in Saliva but Maintained Individual Differences within Stool Microbiota and Across Metabolite Fingerprints
Source: Int J Mol Sci. 2023 Mar 2;24(5):4850. doi: 10.3390/ijms24054850 (PMC10002533; doi:10.3390/ijms24054850)
Supplement: Supplementary file 1 [file ijms-24-04850-s001.zip › fingerprinting_data/fiems_st_pos_tr.csv]

Sample	Class	18.36	21.81	23	29.45	29.9	30.81	32	33	34	34.9	36	37	38.9	39.9	40.9	41.9	42.9	43.9	44.9	46	46.9	48	49.9	50.9	52	52.54	54.9	55.9	56.81	58.9	60	61	61.9	63.9	64.9	65.9	66.9	68	70.81	71.9	72.81	73.9	74.9	75.9	76.45	76.9	77.9	79.81
A0	B	0.00E+00	0.00E+00	1.02E-04	0.00E+00	6.95E-06	2.35E-06	1.46E-03	6.83E-04	4.24E-06	0.00E+00	3.68E-04	1.29E-08	2.67E-02	1.52E-06	2.32E-03	6.31E-04	6.60E-06	8.75E-06	2.27E-05	1.29E-03	9.21E-04	1.64E-05	1.17E-02	2.46E-04	2.64E-05	2.23E-06	1.04E-02	3.23E-04	6.37E-03	1.79E-02	2.73E-03	1.37E-04	2.11E-03	1.43E-02	1.77E-02	4.08E-04	8.36E-05	1.18E-05	5.22E-02	1.64E-03	4.90E-03	1.02E-02	5.28E-04	6.27E-04	7.99E-06	4.92E-05	4.69E-05	7.39E-02
A1	T1	0.00E+00	0.00E+00	4.24E-04	0.00E+00	2.10E-06	1.62E-06	2.72E-03	3.49E-04	3.61E-06	6.46E-08	1.30E-04	1.44E-08	2.31E-02	3.81E-06	3.71E-03	3.28E-04	9.89E-06	7.18E-09	1.07E-05	7.53E-04	4.24E-04	1.81E-05	4.34E-03	9.93E-05	2.44E-06	1.54E-06	4.96E-02	6.34E-04	5.59E-03	6.88E-03	1.42E-03	1.02E-04	8.29E-04	6.70E-02	1.12E-02	2.22E-04	3.91E-05	9.52E-06	4.43E-02	2.18E-03	8.92E-03	5.66E-03	3.50E-04	2.46E-04	3.45E-06	9.99E-06	2.48E-05	6.57E-02
A2	T1	0.00E+00	0.00E+00	5.21E-04	0.00E+00	0.00E+00	1.60E-06	3.64E-03	2.57E-04	2.89E-08	1.88E-06	8.26E-05	0.00E+00	1.84E-02	4.36E-06	4.11E-03	2.27E-04	1.71E-05	2.01E-06	4.30E-06	6.16E-04	2.81E-04	2.54E-06	2.94E-03	5.02E-05	6.15E-06	1.45E-08	6.48E-02	7.68E-04	4.20E-03	5.19E-03	1.43E-03	8.92E-05	1.42E-04	9.12E-02	8.75E-03	1.67E-04	2.17E-05	1.42E-05	3.43E-02	1.42E-03	9.95E-03	4.04E-03	2.63E-04	2.67E-04	1.63E-06	1.43E-05	4.84E-05	5.50E-02
A3	T1	0.00E+00	0.00E+00	4.58E-04	0.00E+00	0.00E+00	1.02E-08	2.62E-03	6.62E-04	1.22E-07	0.00E+00	2.03E-04	4.57E-07	3.14E-02	5.20E-06	4.40E-03	6.61E-04	8.87E-06	6.19E-07	5.60E-06	1.31E-03	7.40E-04	1.28E-05	6.63E-03	1.66E-04	9.00E-06	2.03E-07	4.97E-02	6.03E-04	7.84E-03	1.08E-02	6.23E-03	2.68E-04	2.21E-04	6.91E-02	2.16E-02	4.27E-04	1.21E-04	2.73E-05	6.48E-02	1.73E-03	1.02E-02	1.19E-02	5.56E-04	5.01E-04	1.27E-05	3.67E-05	2.06E-05	9.36E-02
A4	S1	0.00E+00	0.00E+00	2.38E-04	5.91E-08	3.57E-06	6.97E-07	1.68E-03	6.94E-04	6.62E-06	0.00E+00	2.32E-04	1.08E-06	3.00E-02	3.04E-06	2.93E-03	6.03E-04	2.01E-05	3.21E-06	1.28E-05	8.35E-04	7.20E-04	2.18E-05	8.69E-03	1.62E-04	2.29E-05	0.00E+00	2.21E-02	3.81E-04	7.18E-03	1.29E-02	1.64E-03	1.04E-04	3.27E-04	2.98E-02	1.90E-02	4.26E-04	8.55E-05	2.99E-05	6.23E-02	1.59E-03	7.08E-03	1.06E-02	5.23E-04	3.20E-04	1.49E-06	1.50E-05	3.23E-05	9.44E-02
A5	S1	0.00E+00	0.00E+00	2.52E-04	0.00E+00	0.00E+00	0.00E+00	3.68E-03	4.66E-04	1.70E-07	2.39E-06	1.79E-04	0.00E+00	2.86E-02	3.01E-06	3.40E-03	4.25E-04	5.18E-06	7.05E-06	6.71E-06	8.18E-04	5.08E-04	1.68E-05	6.15E-03	1.20E-04	1.32E-05	0.00E+00	3.08E-02	4.65E-04	6.85E-03	9.29E-03	1.65E-03	9.61E-05	2.05E-04	4.31E-02	1.42E-02	3.37E-04	6.64E-05	1.96E-05	5.87E-02	1.59E-03	8.07E-03	7.97E-03	3.77E-04	3.66E-04	7.98E-06	1.62E-05	2.82E-05	8.69E-02
A6	S1	0.00E+00	0.00E+00	3.96E-04	0.00E+00	0.00E+00	3.02E-07	1.34E-03	4.22E-04	9.77E-08	0.00E+00	1.87E-04	6.75E-07	3.79E-02	5.93E-06	4.49E-03	4.98E-04	1.66E-05	0.00E+00	4.81E-06	1.06E-03	5.78E-04	1.46E-05	6.43E-03	1.13E-04	1.14E-05	8.88E-09	4.09E-02	6.45E-04	9.10E-03	1.11E-02	1.56E-03	8.25E-05	1.51E-04	5.72E-02	1.53E-02	3.63E-04	7.91E-05	2.11E-05	7.78E-02	2.10E-03	1.00E-02	8.13E-03	4.54E-04	2.34E-04	7.67E-06	2.87E-05	2.62E-05	1.13E-01
A7	T2	0.00E+00	0.00E+00	1.25E-04	0.00E+00	2.73E-06	0.00E+00	1.84E-03	7.24E-04	4.71E-06	0.00E+00	3.82E-04	2.47E-06	2.78E-02	2.24E-06	2.44E-03	6.99E-04	1.06E-05	0.00E+00	1.82E-05	1.33E-03	9.84E-04	2.24E-05	1.28E-02	2.62E-04	2.16E-05	1.35E-08	1.28E-02	3.20E-04	6.68E-03	2.00E-02	6.73E-03	2.80E-04	3.00E-04	1.71E-02	2.16E-02	5.09E-04	1.30E-04	1.14E-05	5.62E-02	2.28E-03	5.60E-03	1.21E-02	5.97E-04	2.88E-04	7.46E-06	2.08E-05	4.57E-05	7.90E-02
A8	T2	0.00E+00	0.00E+00	3.39E-04	0.00E+00	3.59E-06	6.42E-06	4.23E-03	5.54E-04	4.49E-06	0.00E+00	1.99E-04	0.00E+00	3.26E-02	2.36E-06	3.86E-03	4.21E-04	2.13E-05	6.65E-06	1.43E-05	1.20E-03	6.52E-04	7.49E-06	6.72E-03	1.41E-04	3.83E-06	8.12E-09	3.64E-02	5.87E-04	7.63E-03	1.10E-02	1.93E-03	9.45E-05	2.93E-04	4.79E-02	1.52E-02	3.29E-04	5.27E-05	1.34E-05	6.41E-02	1.96E-03	8.86E-03	7.99E-03	4.79E-04	5.57E-04	6.35E-06	3.63E-05	3.81E-05	9.02E-02
B0	B	0.00E+00	0.00E+00	8.43E-05	0.00E+00	1.96E-06	2.94E-06	1.40E-03	6.91E-04	1.40E-05	3.19E-06	3.43E-04	0.00E+00	3.50E-02	2.54E-06	2.77E-03	5.85E-04	5.15E-06	2.62E-06	4.20E-05	1.15E-03	9.16E-04	6.60E-06	1.24E-02	2.34E-04	2.04E-05	1.45E-08	9.63E-03	2.85E-04	8.27E-03	1.95E-02	3.72E-03	1.60E-04	2.55E-03	1.41E-02	1.78E-02	4.16E-04	7.25E-05	1.50E-05	6.78E-02	2.16E-03	6.11E-03	1.06E-02	5.48E-04	4.22E-04	7.59E-07	1.30E-05	3.20E-05	1.01E-01
B1	T1	0.00E+00	4.69E-06	1.39E-04	0.00E+00	2.02E-06	0.00E+00	1.08E-03	2.19E-04	1.96E-06	0.00E+00	9.95E-05	0.00E+00	4.14E-02	8.58E-06	3.46E-03	2.23E-04	4.47E-06	0.00E+00	6.83E-06	6.48E-04	2.68E-04	4.25E-06	3.06E-03	4.99E-05	3.38E-06	2.11E-06	1.51E-02	2.19E-04	9.56E-03	5.26E-03	1.34E-03	5.78E-05	8.58E-04	2.10E-02	7.40E-03	1.72E-04	3.69E-05	2.63E-05	8.15E-02	1.96E-03	7.75E-03	4.21E-03	2.61E-04	1.11E-04	4.34E-06	1.00E-05	2.80E-05	1.25E-01
B2	T1	0.00E+00	0.00E+00	7.83E-05	0.00E+00	0.00E+00	0.00E+00	9.24E-04	7.21E-04	5.42E-06	3.46E-08	3.74E-04	2.46E-06	3.65E-02	2.96E-06	3.02E-03	6.24E-04	1.51E-05	2.36E-06	1.42E-05	8.88E-04	8.51E-04	2.55E-05	1.28E-02	2.15E-04	2.41E-05	2.13E-06	9.25E-03	3.38E-04	8.66E-03	1.84E-02	2.12E-03	1.18E-04	3.79E-04	1.24E-02	1.75E-02	3.89E-04	8.85E-05	1.58E-05	7.18E-02	2.44E-03	6.14E-03	1.02E-02	4.82E-04	1.97E-04	1.97E-05	1.83E-05	4.60E-05	9.79E-02
B3	T1	0.00E+00	0.00E+00	1.64E-04	0.00E+00	0.00E+00	0.00E+00	1.81E-03	3.27E-04	7.22E-08	0.00E+00	1.50E-04	2.00E-07	3.91E-02	7.07E-06	3.56E-03	3.53E-04	3.30E-06	0.00E+00	2.37E-05	7.90E-04	3.52E-04	8.04E-06	5.20E-03	8.38E-05	1.48E-05	7.86E-07	2.08E-02	2.94E-04	9.63E-03	8.22E-03	2.43E-03	1.17E-04	8.05E-04	2.68E-02	9.98E-03	2.04E-04	3.82E-05	2.91E-05	8.16E-02	2.79E-03	8.30E-03	5.46E-03	3.01E-04	1.69E-04	6.09E-07	1.51E-05	2.07E-05	1.11E-01
B4	S1	0.00E+00	0.00E+00	1.33E-04	0.00E+00	0.00E+00	0.00E+00	2.46E-03	5.80E-04	3.48E-06	1.69E-06	2.64E-04	4.05E-07	3.52E-02	2.71E-06	3.03E-03	5.33E-04	1.04E-05	2.39E-06	2.43E-05	1.02E-03	6.95E-04	2.73E-05	7.96E-03	1.45E-04	1.44E-05	0.00E+00	1.49E-02	2.89E-04	8.55E-03	1.36E-02	1.93E-03	1.02E-04	1.96E-04	2.26E-02	1.45E-02	3.25E-04	5.22E-05	3.79E-05	6.70E-02	2.11E-03	6.84E-03	9.34E-03	4.79E-04	2.08E-04	6.69E-06	1.23E-05	4.40E-05	1.14E-01
B5	S1	0.00E+00	0.00E+00	1.39E-04	0.00E+00	0.00E+00	0.00E+00	9.04E-04	5.66E-04	7.50E-08	0.00E+00	3.18E-04	0.00E+00	4.68E-02	6.22E-06	4.18E-03	4.97E-04	6.52E-06	0.00E+00	1.82E-05	1.60E-03	7.29E-04	1.94E-05	1.26E-02	1.96E-04	1.96E-05	0.00E+00	2.27E-02	4.52E-04	1.13E-02	1.72E-02	3.12E-03	1.49E-04	9.52E-04	2.84E-02	1.77E-02	4.25E-04	8.10E-05	1.72E-05	1.01E-01	2.73E-03	1.02E-02	8.60E-03	3.96E-04	2.57E-04	3.82E-06	3.77E-05	3.63E-05	1.37E-01
B6	S1	0.00E+00	0.00E+00	1.10E-04	0.00E+00	0.00E+00	3.19E-06	1.14E-03	2.37E-04	7.25E-06	0.00E+00	8.23E-05	0.00E+00	5.01E-02	7.02E-06	4.01E-03	2.15E-04	1.70E-05	0.00E+00	9.57E-06	7.33E-04	3.07E-04	3.50E-08	2.97E-03	1.02E-04	3.97E-06	1.75E-08	1.24E-02	2.41E-04	1.15E-02	5.25E-03	1.42E-03	7.34E-05	2.99E-04	1.69E-02	7.97E-03	2.11E-04	5.19E-05	2.12E-05	1.01E-01	2.20E-03	8.65E-03	4.75E-03	2.64E-04	1.34E-04	1.29E-06	2.63E-05	3.48E-05	1.45E-01
B7	T2	0.00E+00	0.00E+00	8.59E-05	0.00E+00	3.34E-06	0.00E+00	1.00E-03	9.01E-04	2.80E-06	2.31E-06	4.36E-04	2.30E-06	3.75E-02	3.19E-06	3.09E-03	8.14E-04	1.65E-05	2.01E-06	2.06E-05	1.24E-03	1.15E-03	2.74E-05	1.54E-02	2.92E-04	2.63E-05	1.32E-06	8.11E-03	3.22E-04	8.54E-03	2.38E-02	3.10E-03	1.63E-04	4.11E-04	1.15E-02	2.27E-02	5.24E-04	8.78E-05	1.31E-05	7.02E-02	1.71E-03	5.77E-03	1.37E-02	6.56E-04	3.42E-04	5.87E-06	2.12E-05	4.91E-05	1.06E-01
B8	T2	0.00E+00	0.00E+00	1.39E-04	0.00E+00	0.00E+00	8.43E-09	1.28E-03	4.42E-04	4.22E-08	3.37E-08	1.38E-04	1.44E-06	4.36E-02	7.79E-06	3.77E-03	3.81E-04	4.06E-06	0.00E+00	1.94E-05	1.10E-03	4.33E-04	2.22E-05	5.17E-03	9.34E-05	1.16E-05	0.00E+00	1.82E-02	3.17E-04	1.02E-02	8.72E-03	1.73E-03	9.10E-05	3.28E-04	2.62E-02	1.12E-02	2.40E-04	2.57E-05	2.38E-05	8.38E-02	2.29E-03	8.12E-03	6.75E-03	3.56E-04	1.41E-04	2.51E-06	2.74E-05	2.97E-05	1.29E-01
C0	B	0.00E+00	0.00E+00	1.59E-04	0.00E+00	0.00E+00	0.00E+00	8.96E-04	3.94E-04	5.33E-06	0.00E+00	1.45E-04	5.18E-06	5.31E-02	6.49E-06	4.66E-03	3.83E-04	1.03E-05	6.21E-06	1.87E-05	1.91E-03	5.31E-04	1.03E-05	5.53E-03	1.19E-04	3.00E-06	1.50E-06	2.13E-02	3.16E-04	1.25E-02	9.32E-03	2.07E-03	1.23E-04	1.10E-03	2.88E-02	1.19E-02	2.97E-04	4.15E-05	3.04E-05	1.03E-01	2.32E-03	9.80E-03	7.02E-03	3.50E-04	2.70E-04	2.82E-06	4.52E-05	5.03E-05	1.49E-01
C1	T1	0.00E+00	0.00E+00	1.23E-04	0.00E+00	6.95E-06	0.00E+00	7.14E-04	3.26E-04	2.56E-08	0.00E+00	1.01E-04	2.18E-06	5.83E-02	4.63E-06	4.64E-03	3.23E-04	8.10E-06	2.33E-06	2.16E-05	1.29E-03	4.19E-04	9.46E-06	3.35E-03	1.03E-04	2.22E-05	1.31E-06	1.25E-02	3.54E-04	1.46E-02	5.92E-03	1.59E-03	6.16E-05	3.55E-04	1.67E-02	1.20E-02	3.41E-04	5.12E-05	2.54E-05	1.33E-01	2.54E-03	1.01E-02	6.82E-03	3.75E-04	2.29E-04	3.79E-05	2.02E-05	3.65E-05	1.94E-01
C2	T1	0.00E+00	0.00E+00	1.31E-04	0.00E+00	4.66E-06	8.18E-09	1.01E-03	4.65E-04	9.82E-08	0.00E+00	2.09E-04	4.58E-07	5.47E-02	2.67E-06	4.54E-03	4.80E-04	1.07E-05	0.00E+00	4.49E-06	1.03E-03	5.95E-04	1.21E-05	6.53E-03	1.34E-04	8.64E-06	0.00E+00	1.37E-02	3.29E-04	1.31E-02	1.04E-02	1.76E-03	9.70E-05	9.89E-05	1.87E-02	1.40E-02	3.11E-04	5.43E-05	4.20E-05	1.07E-01	2.23E-03	9.07E-03	8.03E-03	4.15E-04	1.59E-04	7.38E-06	2.01E-05	4.80E-05	1.47E-01
C3	T1	0.00E+00	0.00E+00	1.47E-04	0.00E+00	0.00E+00	0.00E+00	7.59E-04	3.39E-04	5.64E-08	0.00E+00	1.36E-04	8.05E-09	5.09E-02	1.13E-05	4.00E-03	3.46E-04	1.09E-05	0.00E+00	2.07E-05	8.84E-04	4.25E-04	7.17E-06	4.40E-03	1.02E-04	7.23E-06	8.05E-09	1.37E-02	2.84E-04	1.22E-02	7.64E-03	1.79E-03	9.88E-05	2.63E-04	1.87E-02	1.11E-02	2.46E-04	6.70E-05	5.57E-05	1.03E-01	2.26E-03	9.01E-03	6.55E-03	4.16E-04	1.46E-04	2.89E-06	1.30E-05	2.48E-05	1.47E-01
C4	S1	0.00E+00	0.00E+00	1.23E-04	0.00E+00	0.00E+00	0.00E+00	8.00E-04	3.63E-04	5.64E-08	0.00E+00	1.82E-04	0.00E+00	5.57E-02	5.75E-06	4.57E-03	3.77E-04	1.19E-05	0.00E+00	2.31E-05	1.57E-03	5.18E-04	2.09E-05	6.82E-03	1.32E-04	3.03E-05	0.00E+00	1.40E-02	3.62E-04	1.37E-02	1.06E-02	2.15E-03	9.80E-05	4.12E-04	1.82E-02	1.32E-02	2.57E-04	6.65E-05	2.33E-05	1.15E-01	3.41E-03	1.01E-02	7.32E-03	4.26E-04	1.93E-04	4.70E-08	1.11E-05	4.92E-05	1.61E-01
C5	S1	0.00E+00	0.00E+00	1.05E-04	0.00E+00	0.00E+00	0.00E+00	6.69E-04	4.10E-04	7.01E-08	0.00E+00	8.85E-05	0.00E+00	5.32E-02	5.23E-06	4.24E-03	3.99E-04	4.93E-06	0.00E+00	6.90E-06	1.07E-03	4.35E-04	4.77E-06	3.73E-03	4.96E-05	9.37E-06	0.00E+00	1.08E-02	3.03E-04	1.24E-02	6.51E-03	1.78E-03	7.31E-05	2.86E-04	1.43E-02	1.24E-02	2.81E-04	5.19E-05	2.12E-05	1.06E-01	2.16E-03	8.85E-03	7.19E-03	3.86E-04	2.36E-04	6.07E-06	4.23E-05	2.99E-05	1.44E-01
C6	S1	0.00E+00	0.00E+00	1.21E-04	0.00E+00	0.00E+00	0.00E+00	1.16E-03	3.44E-04	1.80E-06	0.00E+00	8.08E-05	2.53E-07	4.98E-02	1.37E-06	3.98E-03	3.40E-04	1.07E-05	0.00E+00	5.61E-06	9.32E-04	3.84E-04	5.71E-08	2.96E-03	5.67E-05	1.58E-05	0.00E+00	1.43E-02	2.77E-04	1.15E-02	5.40E-03	2.02E-03	9.72E-05	1.70E-04	2.11E-02	1.07E-02	2.23E-04	6.94E-05	1.97E-05	9.79E-02	2.22E-03	8.98E-03	6.93E-03	4.13E-04	2.60E-04	7.37E-06	6.42E-06	3.48E-05	1.73E-01
C7	T2	0.00E+00	0.00E+00	2.00E-04	0.00E+00	0.00E+00	0.00E+00	5.50E-04	3.03E-04	5.35E-08	0.00E+00	1.15E-04	1.78E-08	4.38E-02	4.06E-06	3.89E-03	3.64E-04	2.68E-08	4.09E-06	6.51E-06	1.01E-03	3.82E-04	1.30E-05	3.96E-03	9.03E-05	6.45E-06	3.57E-08	2.03E-02	3.35E-04	1.10E-02	7.14E-03	1.51E-03	1.11E-04	1.05E-04	2.85E-02	9.91E-03	2.33E-04	4.81E-05	1.86E-05	8.61E-02	1.91E-03	8.62E-03	5.86E-03	3.07E-04	1.40E-04	1.52E-05	2.16E-05	3.86E-05	1.34E-01
C8	T2	0.00E+00	0.00E+00	2.49E-04	0.00E+00	2.48E-06	0.00E+00	1.20E-03	6.18E-04	8.50E-08	4.52E-06	3.16E-04	0.00E+00	4.16E-02	2.68E-06	4.19E-03	6.54E-04	1.21E-05	0.00E+00	1.15E-05	1.11E-03	7.30E-04	2.31E-05	1.08E-02	1.90E-04	2.74E-05	1.17E-06	2.85E-02	4.77E-04	9.31E-03	1.74E-02	2.55E-03	1.25E-04	1.55E-04	4.23E-02	1.71E-02	4.42E-04	7.44E-05	2.56E-05	8.18E-02	2.46E-03	9.15E-03	9.86E-03	4.94E-04	1.30E-04	3.59E-06	1.34E-05	5.22E-05	1.30E-01
D0	B	0.00E+00	0.00E+00	1.46E-04	2.80E-06	0.00E+00	0.00E+00	1.57E-03	9.10E-04	4.89E-06	5.29E-06	4.77E-04	0.00E+00	4.02E-02	4.39E-06	3.45E-03	7.82E-04	1.36E-05	6.18E-06	2.69E-05	1.96E-03	1.23E-03	4.08E-05	1.80E-02	3.49E-04	2.89E-05	1.57E-08	1.64E-02	4.59E-04	9.35E-03	2.72E-02	3.11E-03	2.00E-04	1.55E-03	2.14E-02	2.10E-02	4.54E-04	8.66E-05	1.38E-05	7.80E-02	5.52E-03	7.37E-03	1.18E-02	5.78E-04	3.56E-04	5.88E-06	3.12E-05	4.61E-05	1.08E-01
D1	T1	1.09E-06	1.10E-07	5.64E-04	0.00E+00	7.38E-06	1.06E-06	4.23E-03	4.89E-04	1.83E-06	4.22E-07	2.54E-04	2.31E-06	1.86E-02	8.68E-06	3.69E-03	3.92E-04	2.08E-05	8.59E-06	6.78E-06	7.50E-04	5.96E-04	8.07E-06	8.10E-03	1.54E-04	2.06E-05	5.48E-07	6.20E-02	7.42E-04	4.33E-03	1.21E-02	3.02E-03	1.47E-04	2.48E-04	8.03E-02	1.40E-02	3.40E-04	5.57E-05	1.72E-05	3.99E-02	1.82E-03	1.02E-02	6.61E-03	3.13E-04	3.22E-04	4.87E-06	2.72E-05	5.76E-05	5.55E-02
D2	T1	0.00E+00	0.00E+00	1.64E-04	0.00E+00	0.00E+00	0.00E+00	1.24E-03	3.54E-04	2.26E-08	0.00E+00	1.30E-04	0.00E+00	3.82E-02	1.42E-06	3.56E-03	3.04E-04	3.10E-06	0.00E+00	9.82E-06	8.13E-04	4.06E-04	1.31E-05	4.54E-03	9.86E-05	1.62E-05	0.00E+00	1.92E-02	3.39E-04	8.81E-03	7.72E-03	1.41E-03	7.37E-05	2.38E-04	2.79E-02	1.01E-02	2.07E-04	4.70E-05	8.29E-06	7.44E-02	3.88E-03	7.74E-03	5.73E-03	3.45E-04	2.99E-04	2.68E-06	1.63E-05	2.32E-05	1.11E-01
D3	T1	0.00E+00	0.00E+00	2.90E-04	0.00E+00	0.00E+00	1.15E-07	2.76E-03	2.18E-04	4.64E-06	0.00E+00	4.73E-05	2.63E-06	4.31E-02	4.10E-06	4.21E-03	1.73E-04	7.34E-06	0.00E+00	5.39E-08	5.18E-04	2.23E-04	6.28E-06	1.88E-03	4.01E-05	7.70E-06	1.99E-06	2.74E-02	3.18E-04	1.05E-02	3.54E-03	1.13E-03	4.36E-05	4.63E-04	3.71E-02	5.65E-03	1.56E-04	1.92E-05	7.98E-06	8.71E-02	4.04E-03	1.00E-02	2.99E-03	2.29E-04	2.14E-04	2.24E-06	1.94E-05	2.83E-05	1.22E-01
D4	S1	0.00E+00	0.00E+00	2.05E-04	0.00E+00	0.00E+00	0.00E+00	4.07E-04	1.16E-04	1.60E-08	0.00E+00	3.79E-05	8.66E-07	4.96E-02	1.72E-06	4.46E-03	1.34E-04	4.75E-06	0.00E+00	6.41E-07	6.72E-04	1.30E-04	5.85E-07	1.06E-03	1.92E-05	0.00E+00	0.00E+00	2.13E-02	2.91E-04	1.19E-02	2.63E-03	5.59E-04	1.92E-05	3.48E-04	2.99E-02	4.82E-03	1.22E-04	2.52E-05	2.73E-05	9.88E-02	3.62E-03	9.70E-03	2.71E-03	2.87E-04	7.84E-05	1.11E-06	1.98E-05	3.21E-05	1.56E-01
D5	S1	0.00E+00	0.00E+00	8.61E-05	0.00E+00	0.00E+00	0.00E+00	2.12E-03	6.53E-04	7.19E-06	3.19E-06	3.70E-04	2.78E-07	4.55E-02	9.47E-06	3.58E-03	5.22E-04	1.77E-05	8.20E-06	1.39E-05	1.10E-03	8.11E-04	3.19E-05	1.25E-02	2.22E-04	8.07E-06	0.00E+00	1.26E-02	3.13E-04	1.13E-02	1.88E-02	2.52E-03	1.26E-04	6.10E-04	1.60E-02	1.71E-02	3.96E-04	8.72E-05	2.62E-05	9.27E-02	9.19E-03	8.59E-03	9.21E-03	4.03E-04	2.34E-04	3.80E-06	7.65E-06	5.07E-05	1.24E-01
D6	S1	0.00E+00	0.00E+00	1.47E-04	0.00E+00	0.00E+00	1.38E-07	1.13E-03	3.38E-04	5.52E-08	0.00E+00	2.02E-04	1.07E-06	4.61E-02	4.32E-06	3.84E-03	3.23E-04	9.26E-06	2.13E-06	1.28E-05	8.71E-04	4.58E-04	3.44E-06	6.38E-03	1.28E-04	2.11E-05	0.00E+00	1.69E-02	3.73E-04	1.10E-02	9.96E-03	2.27E-03	1.30E-04	1.89E-04	2.16E-02	1.12E-02	2.56E-04	8.58E-05	2.58E-05	9.72E-02	4.78E-03	9.45E-03	6.25E-03	3.56E-04	2.07E-04	4.48E-06	2.31E-05	5.06E-05	1.35E-01
D7	T2	0.00E+00	0.00E+00	1.23E-04	0.00E+00	5.13E-06	5.00E-06	1.25E-03	2.34E-04	5.62E-08	0.00E+00	7.01E-05	2.57E-06	5.12E-02	1.67E-05	4.35E-03	2.49E-04	1.43E-05	3.14E-06	1.17E-05	7.48E-04	2.96E-04	4.02E-08	2.58E-03	5.26E-05	7.66E-06	8.03E-09	1.60E-02	3.03E-04	1.25E-02	4.85E-03	1.34E-03	7.79E-05	2.42E-04	2.18E-02	7.32E-03	1.81E-04	4.84E-05	1.68E-05	9.83E-02	4.15E-03	9.21E-03	4.30E-03	2.73E-04	2.66E-04	1.15E-05	6.83E-06	2.58E-05	1.47E-01
D8	T2	0.00E+00	0.00E+00	1.54E-04	7.80E-09	0.00E+00	0.00E+00	9.52E-04	4.15E-04	6.60E-06	0.00E+00	1.42E-04	0.00E+00	4.15E-02	4.50E-06	3.54E-03	4.82E-04	7.04E-06	0.00E+00	1.60E-05	8.60E-04	4.81E-04	1.52E-05	5.08E-03	1.30E-04	5.74E-06	2.57E-07	1.54E-02	3.15E-04	9.90E-03	9.30E-03	1.87E-03	8.23E-05	5.78E-04	2.54E-02	1.14E-02	2.33E-04	3.87E-05	1.05E-05	7.75E-02	8.36E-03	7.96E-03	7.75E-03	4.47E-04	2.84E-04	1.24E-05	3.34E-05	5.91E-05	1.42E-01
E0	B	0.00E+00	0.00E+00	2.25E-04	0.00E+00	3.30E-06	0.00E+00	1.90E-03	4.91E-04	1.90E-06	0.00E+00	2.38E-04	1.88E-06	4.38E-02	1.72E-06	4.26E-03	4.26E-04	7.01E-06	6.95E-06	3.53E-05	1.39E-03	5.52E-04	9.46E-06	7.38E-03	1.54E-04	1.03E-05	0.00E+00	2.52E-02	4.29E-04	1.06E-02	1.21E-02	1.98E-03	1.24E-04	2.33E-03	3.40E-02	1.27E-02	2.74E-04	5.58E-05	2.31E-05	8.38E-02	5.51E-03	9.13E-03	7.30E-03	4.15E-04	8.34E-04	1.93E-06	4.74E-05	3.20E-05	1.21E-01
E1	T1	0.00E+00	0.00E+00	1.81E-04	0.00E+00	5.28E-08	6.01E-06	1.85E-03	3.02E-04	5.37E-06	2.91E-06	1.45E-04	3.74E-06	4.82E-02	5.56E-06	4.23E-03	2.53E-04	5.81E-06	5.71E-06	6.85E-06	1.32E-03	4.00E-04	9.51E-06	4.46E-03	1.00E-04	2.69E-06	1.76E-06	1.97E-02	2.97E-04	1.12E-02	7.63E-03	1.79E-03	9.24E-05	1.47E-03	2.74E-02	8.65E-03	1.98E-04	2.66E-05	2.81E-05	9.60E-02	3.47E-03	9.69E-03	4.97E-03	3.07E-04	2.47E-04	7.06E-06	1.84E-05	3.90E-05	1.48E-01
E2	T1	0.00E+00	0.00E+00	1.23E-04	0.00E+00	0.00E+00	0.00E+00	1.70E-03	2.38E-04	3.87E-08	0.00E+00	1.40E-04	1.22E-06	4.85E-02	9.84E-06	3.87E-03	2.47E-04	4.41E-06	0.00E+00	5.43E-06	8.74E-04	2.73E-04	1.01E-05	3.79E-03	8.16E-05	4.45E-06	1.19E-06	1.13E-02	2.55E-04	1.12E-02	6.68E-03	1.10E-03	5.57E-05	5.58E-04	1.78E-02	6.67E-03	1.61E-04	3.02E-05	2.63E-05	9.14E-02	3.94E-03	8.41E-03	4.10E-03	2.39E-04	1.32E-04	9.98E-06	1.53E-05	4.93E-05	1.63E-01
E3	T1	0.00E+00	0.00E+00	1.94E-04	0.00E+00	0.00E+00	0.00E+00	1.99E-03	3.22E-04	8.85E-09	0.00E+00	1.51E-04	0.00E+00	4.38E-02	9.29E-06	4.06E-03	3.34E-04	2.33E-06	7.37E-06	2.00E-05	1.49E-03	4.61E-04	5.90E-06	5.19E-03	9.97E-05	5.90E-06	4.43E-08	2.33E-02	3.53E-04	1.05E-02	8.93E-03	2.22E-03	7.46E-05	1.66E-03	3.34E-02	1.01E-02	1.64E-04	5.78E-05	2.76E-05	8.83E-02	6.18E-03	9.35E-03	5.59E-03	3.57E-04	2.73E-04	3.04E-06	2.13E-05	3.22E-05	1.34E-01
E4	S1	0.00E+00	0.00E+00	9.11E-05	0.00E+00	0.00E+00	0.00E+00	6.84E-04	1.10E-04	1.11E-08	0.00E+00	2.50E-05	3.69E-09	1.42E-02	5.16E-07	1.48E-03	7.56E-05	2.84E-06	2.48E-06	2.46E-06	3.03E-04	1.09E-04	1.47E-08	8.71E-04	2.19E-05	1.81E-06	0.00E+00	1.05E-02	1.59E-04	3.61E-03	1.33E-03	6.47E-04	3.00E-05	1.92E-04	1.20E-02	3.35E-03	8.07E-05	1.96E-05	3.74E-06	3.09E-02	1.80E-03	3.60E-03	1.59E-03	8.94E-05	8.46E-05	4.67E-06	4.49E-06	1.42E-05	3.70E-02
E5	S1	0.00E+00	0.00E+00	1.47E-04	0.00E+00	0.00E+00	3.68E-06	3.91E-03	3.03E-04	5.39E-08	0.00E+00	8.34E-05	1.26E-07	5.79E-02	7.51E-06	4.50E-03	1.97E-04	2.98E-06	0.00E+00	1.05E-05	9.60E-04	3.12E-04	3.58E-06	3.02E-03	6.04E-05	3.57E-06	8.98E-09	1.24E-02	2.51E-04	1.41E-02	5.77E-03	4.05E-03	2.09E-04	3.23E-04	1.67E-02	7.63E-03	1.94E-04	5.81E-05	3.78E-05	1.14E-01	3.79E-03	1.10E-02	4.73E-03	3.04E-04	1.85E-04	2.26E-06	4.00E-06	4.75E-05	1.71E-01
E6	S1	0.00E+00	0.00E+00	1.02E-04	0.00E+00	0.00E+00	0.00E+00	7.79E-04	2.94E-04	3.03E-08	0.00E+00	7.36E-05	2.32E-07	6.13E-02	2.27E-06	4.88E-03	2.56E-04	5.05E-06	1.92E-06	3.44E-06	1.18E-03	3.21E-04	1.52E-05	3.32E-03	5.95E-05	4.60E-06	0.00E+00	1.49E-02	2.85E-04	1.48E-02	6.07E-03	1.18E-03	6.75E-05	4.71E-04	2.06E-02	8.41E-03	1.97E-04	6.46E-05	3.20E-05	1.20E-01	3.94E-03	1.11E-02	5.11E-03	3.29E-04	2.93E-04	1.39E-05	2.05E-05	4.34E-05	1.90E-01
E7	T2	0.00E+00	0.00E+00	1.87E-04	0.00E+00	0.00E+00	0.00E+00	1.14E-03	3.11E-04	3.46E-06	0.00E+00	6.54E-05	0.00E+00	5.60E-02	1.06E-05	4.83E-03	2.79E-04	5.71E-06	0.00E+00	1.73E-05	1.13E-03	3.56E-04	1.31E-05	2.97E-03	7.52E-05	2.03E-08	0.00E+00	2.15E-02	3.59E-04	1.33E-02	5.40E-03	1.64E-03	1.01E-04	2.27E-04	2.78E-02	9.65E-03	2.13E-04	2.94E-05	3.39E-05	1.10E-01	4.23E-03	1.09E-02	5.34E-03	3.84E-04	1.94E-04	2.15E-05	5.19E-05	3.97E-05	1.57E-01
E8	T2	0.00E+00	0.00E+00	9.71E-05	0.00E+00	0.00E+00	0.00E+00	8.85E-04	1.97E-04	3.45E-08	0.00E+00	4.88E-05	1.86E-06	5.93E-02	6.83E-06	4.72E-03	2.11E-04	2.40E-06	0.00E+00	5.89E-06	9.55E-04	2.57E-04	1.72E-08	2.05E-03	4.00E-05	9.19E-06	8.62E-09	1.26E-02	2.45E-04	1.45E-02	4.17E-03	1.55E-03	8.81E-05	1.05E-03	1.61E-02	6.99E-03	1.95E-04	3.97E-05	2.05E-05	1.20E-01	3.94E-03	1.04E-02	3.89E-03	3.08E-04	2.92E-04	9.23E-06	1.24E-05	2.36E-05	1.71E-01
[truncated: 2,180 more columns]
