# Supplementary material for: Participants in the Trans-Antarctic Winter Traverse Expedition Showed Increased Bacterial Load and Diversity in Saliva but Maintained Individual Differences within Stool Microbiota and Across Metabolite Fingerprints
Source: Int J Mol Sci. 2023 Mar 2;24(5):4850. doi: 10.3390/ijms24054850 (PMC10002533; doi:10.3390/ijms24054850)
Supplement: Supplementary file 1 [file ijms-24-04850-s001.zip › fingerprinting_data/ftir_pl_pa.csv]

Sample	Class	3999.95914	3998.03052	3996.10189	3994.17327	3992.24465	3990.31603	3988.38741	3986.45879	3984.53017	3982.60155	3980.67293	3978.74431	3976.81569	3974.88707	3972.95845	3971.02983	3969.10121	3967.17259	3965.24396	3963.31534	3961.38672	3959.4581	3957.52948	3955.60086	3953.67224	3951.74362	3949.815	3947.88638	3945.95776	3944.02914	3942.10052	3940.1719	3938.24328	3936.31466	3934.38604	3932.45741	3930.52879	3928.60017	3926.67155	3924.74293	3922.81431	3920.88569	3918.95707	3917.02845	3915.09983	3913.17121	3911.24259	3909.31397
PL.A1	A	7.98302E-05	7.97547E-05	7.97637E-05	7.97866E-05	7.97205E-05	7.96619E-05	7.96467E-05	7.95504E-05	7.94099E-05	7.93726E-05	7.94037E-05	7.93966E-05	7.94293E-05	7.95467E-05	7.96558E-05	7.97321E-05	7.96917E-05	7.95614E-05	7.95354E-05	7.96882E-05	7.97759E-05	7.96619E-05	7.95545E-05	7.95984E-05	7.96971E-05	7.97788E-05	7.98188E-05	7.97998E-05	7.98866E-05	8.00846E-05	8.00811E-05	7.99158E-05	7.98367E-05	7.98615E-05	8.00191E-05	8.01453E-05	8.00389E-05	7.98419E-05	7.97552E-05	7.96722E-05	7.94827E-05	7.93342E-05	7.92395E-05	7.8917E-05	7.83338E-05	7.79324E-05	7.7898E-05	7.80823E-05
PL.A2	A	0.000103304	0.000103308	0.000103298	0.000103345	0.000103378	0.000103357	0.000103355	0.000103303	0.000103222	0.000103301	0.000103435	0.000103392	0.000103286	0.000103273	0.000103289	0.000103249	0.000103205	0.000103235	0.000103312	0.000103398	0.000103378	0.000103241	0.000103242	0.000103411	0.000103495	0.000103521	0.000103672	0.000103811	0.000103816	0.00010386	0.000103888	0.000103725	0.000103557	0.00010348	0.000103527	0.000103747	0.000103875	0.000103683	0.000103478	0.000103335	0.000103037	0.000102704	0.000102466	0.000102103	0.000101569	0.00010111	0.000100827	0.000100619
PL.A3	A	8.58323E-05	8.58563E-05	8.59919E-05	8.61689E-05	8.62797E-05	8.62604E-05	8.6121E-05	8.5916E-05	8.58043E-05	8.57963E-05	8.58041E-05	8.58254E-05	8.59075E-05	8.60206E-05	8.60432E-05	8.59515E-05	8.58224E-05	8.57433E-05	8.57151E-05	8.57411E-05	8.57484E-05	8.57003E-05	8.5766E-05	8.59699E-05	8.6115E-05	8.62331E-05	8.63823E-05	8.63318E-05	8.61557E-05	8.61661E-05	8.62587E-05	8.62047E-05	8.60687E-05	8.60139E-05	8.6139E-05	8.6326E-05	8.62944E-05	8.60634E-05	8.58912E-05	8.58045E-05	8.56089E-05	8.53969E-05	8.52809E-05	8.50239E-05	8.45421E-05	8.41354E-05	8.3927E-05	8.38239E-05
PL.A4	A	7.23076E-05	7.23435E-05	7.2421E-05	7.24996E-05	7.25002E-05	7.24157E-05	7.22946E-05	7.21402E-05	7.20484E-05	7.21288E-05	7.23016E-05	7.24107E-05	7.24569E-05	7.23783E-05	7.22447E-05	7.21628E-05	7.20615E-05	7.1969E-05	7.20166E-05	7.21984E-05	7.2319E-05	7.22473E-05	7.21715E-05	7.21969E-05	7.22501E-05	7.23256E-05	7.24305E-05	7.24839E-05	7.25398E-05	7.26432E-05	7.26486E-05	7.25498E-05	7.24923E-05	7.24167E-05	7.22936E-05	7.21934E-05	7.21454E-05	7.20627E-05	7.19557E-05	7.18087E-05	7.16235E-05	7.15621E-05	7.15265E-05	7.11961E-05	7.06345E-05	7.02234E-05	7.01431E-05	7.01943E-05
PL.A5	A	0.000105099	0.000105135	0.000105173	0.000105163	0.000105113	0.000105003	0.000104841	0.0001047	0.000104708	0.000104814	0.000104909	0.000105038	0.000105219	0.000105257	0.000105175	0.000105117	0.000104981	0.000104802	0.000104767	0.000104852	0.000104801	0.000104614	0.000104645	0.000104941	0.000105158	0.000105136	0.000105082	0.000105162	0.000105317	0.000105516	0.000105609	0.000105503	0.000105319	0.00010514	0.000105011	0.000104968	0.000104919	0.000104766	0.000104547	0.000104392	0.000104368	0.000104329	0.000104045	0.000103464	0.000102803	0.000102361	0.000102213	0.000102233
PL.A6	A	0.00010111	0.000101044	0.000101092	0.000101221	0.000101221	0.000101115	0.000101078	0.000101026	0.000100997	0.000101095	0.000101216	0.000101249	0.000101202	0.000101158	0.00010118	0.00010121	0.000101162	0.000101107	0.000101148	0.000101261	0.000101331	0.000101298	0.000101317	0.000101383	0.000101364	0.000101323	0.000101437	0.000101596	0.000101651	0.000101731	0.000101816	0.000101728	0.000101558	0.000101451	0.000101422	0.000101488	0.000101471	0.000101203	0.00010095	0.000100905	0.000100817	0.000100622	0.000100482	0.000100223	9.96903E-05	9.91681E-05	9.88626E-05	9.86383E-05
PL.A7	A	0.000125083	0.000125226	0.000125546	0.000125652	0.000125529	0.00012525	0.000124868	0.000124559	0.000124809	0.000125625	0.000126	0.00012529	0.000124132	0.000123456	0.0001239	0.000124948	0.000124949	0.000123899	0.00012356	0.000124024	0.000123703	0.0001225	0.00012195	0.000122762	0.000124186	0.000124912	0.000124592	0.000123942	0.000124304	0.000125532	0.000126009	0.000125846	0.000126176	0.000126704	0.000127098	0.000126414	0.000124624	0.000123344	0.000123141	0.000123314	0.000123669	0.00012435	0.000124456	0.000122914	0.000120916	0.000120211	0.000121078	0.000122117
PL.A8	A	8.27727E-05	8.27344E-05	8.27717E-05	8.28505E-05	8.2797E-05	8.25945E-05	8.24508E-05	8.2388E-05	8.23717E-05	8.24192E-05	8.249E-05	8.2567E-05	8.26559E-05	8.26962E-05	8.26894E-05	8.26677E-05	8.25472E-05	8.23952E-05	8.23769E-05	8.25038E-05	8.25885E-05	8.24482E-05	8.22234E-05	8.21727E-05	8.23419E-05	8.25505E-05	8.26576E-05	8.26893E-05	8.28106E-05	8.29328E-05	8.28299E-05	8.26636E-05	8.26298E-05	8.26707E-05	8.2752E-05	8.2849E-05	8.28008E-05	8.26211E-05	8.25358E-05	8.24745E-05	8.23196E-05	8.22032E-05	8.20978E-05	8.18029E-05	8.13072E-05	8.09391E-05	8.09054E-05	8.10504E-05
PL.B1	B	6.36313E-05	6.36559E-05	6.37239E-05	6.38529E-05	6.38579E-05	6.37554E-05	6.37091E-05	6.3711E-05	6.36933E-05	6.36471E-05	6.36531E-05	6.36993E-05	6.37022E-05	6.36323E-05	6.36156E-05	6.36667E-05	6.36126E-05	6.34906E-05	6.34671E-05	6.35556E-05	6.35693E-05	6.34935E-05	6.3591E-05	6.38903E-05	6.40882E-05	6.40183E-05	6.38756E-05	6.38224E-05	6.38264E-05	6.38461E-05	6.38609E-05	6.38766E-05	6.39435E-05	6.3976E-05	6.39356E-05	6.38125E-05	6.37092E-05	6.37033E-05	6.36492E-05	6.33932E-05	6.3146E-05	6.30593E-05	6.29106E-05	6.25423E-05	6.21397E-05	6.19704E-05	6.1994E-05	6.19584E-05
PL.B2	B	5.63439E-05	5.63162E-05	5.64291E-05	5.65E-05	5.64409E-05	5.63579E-05	5.63617E-05	5.63968E-05	5.63827E-05	5.63693E-05	5.6465E-05	5.66011E-05	5.661E-05	5.64657E-05	5.63131E-05	5.62391E-05	5.62376E-05	5.62892E-05	5.63714E-05	5.6512E-05	5.6562E-05	5.63781E-05	5.62085E-05	5.6305E-05	5.64836E-05	5.65307E-05	5.64963E-05	5.65067E-05	5.66136E-05	5.67138E-05	5.66742E-05	5.66861E-05	5.67908E-05	5.68416E-05	5.67355E-05	5.65157E-05	5.6352E-05	5.63408E-05	5.6364E-05	5.6243E-05	5.60531E-05	5.59664E-05	5.58304E-05	5.54364E-05	5.49774E-05	5.47703E-05	5.48548E-05	5.50627E-05
PL.B3	B	9.40074E-05	9.39145E-05	9.39611E-05	9.40395E-05	9.40616E-05	9.4065E-05	9.40184E-05	9.3894E-05	9.38274E-05	9.38894E-05	9.39909E-05	9.40653E-05	9.41319E-05	9.41422E-05	9.4108E-05	9.40896E-05	9.40299E-05	9.39505E-05	9.39443E-05	9.40167E-05	9.40287E-05	9.39611E-05	9.39689E-05	9.40988E-05	9.42162E-05	9.42735E-05	9.43592E-05	9.44597E-05	9.45427E-05	9.46586E-05	9.46399E-05	9.43871E-05	9.41111E-05	9.40088E-05	9.41103E-05	9.42728E-05	9.42531E-05	9.40183E-05	9.37763E-05	9.36183E-05	9.34652E-05	9.33351E-05	9.3267E-05	9.30015E-05	9.24291E-05	9.19057E-05	9.1655E-05	9.16004E-05
PL.B4	B	5.66999E-05	5.67266E-05	5.68108E-05	5.68414E-05	5.67424E-05	5.6661E-05	5.6715E-05	5.67787E-05	5.6775E-05	5.67846E-05	5.68155E-05	5.68214E-05	5.67983E-05	5.67313E-05	5.66814E-05	5.66612E-05	5.66089E-05	5.65841E-05	5.66686E-05	5.67961E-05	5.68178E-05	5.66863E-05	5.66184E-05	5.67395E-05	5.68981E-05	5.69986E-05	5.70336E-05	5.70128E-05	5.70624E-05	5.71523E-05	5.70966E-05	5.70331E-05	5.70758E-05	5.71033E-05	5.70958E-05	5.7014E-05	5.68227E-05	5.66365E-05	5.64903E-05	5.63093E-05	5.61997E-05	5.62338E-05	5.6205E-05	5.58972E-05	5.54655E-05	5.52564E-05	5.52457E-05	5.52552E-05
PL.B5	B	7.66787E-05	7.67353E-05	7.6732E-05	7.6697E-05	7.66734E-05	7.66732E-05	7.66691E-05	7.66367E-05	7.664E-05	7.66798E-05	7.66998E-05	7.66918E-05	7.66876E-05	7.67152E-05	7.67946E-05	7.6854E-05	7.68541E-05	7.67869E-05	7.67155E-05	7.67075E-05	7.67115E-05	7.67041E-05	7.67724E-05	7.69233E-05	7.7014E-05	7.70337E-05	7.7106E-05	7.71667E-05	7.71673E-05	7.72273E-05	7.72549E-05	7.72024E-05	7.71459E-05	7.70814E-05	7.70888E-05	7.71447E-05	7.70498E-05	7.68117E-05	7.66331E-05	7.6494E-05	7.63424E-05	7.62501E-05	7.61182E-05	7.57762E-05	7.5295E-05	7.49048E-05	7.46854E-05	7.45931E-05
PL.B6	B	8.70815E-05	8.71187E-05	8.71592E-05	8.72384E-05	8.72429E-05	8.71906E-05	8.71506E-05	8.70889E-05	8.7061E-05	8.70948E-05	8.71157E-05	8.71379E-05	8.7118E-05	8.70148E-05	8.69439E-05	8.69472E-05	8.6907E-05	8.67952E-05	8.67498E-05	8.68673E-05	8.69617E-05	8.68667E-05	8.67936E-05	8.68814E-05	8.70466E-05	8.72283E-05	8.74029E-05	8.74385E-05	8.74213E-05	8.75052E-05	8.75097E-05	8.739E-05	8.73431E-05	8.74004E-05	8.74501E-05	8.7412E-05	8.72665E-05	8.71126E-05	8.7018E-05	8.6918E-05	8.67628E-05	8.66339E-05	8.65325E-05	8.62265E-05	8.57273E-05	8.53275E-05	8.51109E-05	8.49842E-05
PL.B7	B	8.26782E-05	8.27147E-05	8.27727E-05	8.27914E-05	8.27556E-05	8.27294E-05	8.27067E-05	8.26277E-05	8.25701E-05	8.26477E-05	8.27372E-05	8.27207E-05	8.27386E-05	8.28484E-05	8.292E-05	8.28924E-05	8.28005E-05	8.27155E-05	8.27112E-05	8.27807E-05	8.28019E-05	8.27359E-05	8.27335E-05	8.28296E-05	8.28858E-05	8.29028E-05	8.29847E-05	8.30851E-05	8.31243E-05	8.32163E-05	8.33398E-05	8.3338E-05	8.3184E-05	8.29711E-05	8.28803E-05	8.30034E-05	8.31077E-05	8.30016E-05	8.28355E-05	8.27043E-05	8.24899E-05	8.21989E-05	8.19815E-05	8.18033E-05	8.14574E-05	8.10546E-05	8.08777E-05	8.08444E-05
PL.B8	B	6.26545E-05	6.26982E-05	6.28514E-05	6.29348E-05	6.28592E-05	6.27232E-05	6.25929E-05	6.24806E-05	6.2428E-05	6.24561E-05	6.25375E-05	6.26146E-05	6.26743E-05	6.27379E-05	6.28016E-05	6.28162E-05	6.27429E-05	6.2682E-05	6.27222E-05	6.28328E-05	6.28251E-05	6.26603E-05	6.25899E-05	6.27356E-05	6.29433E-05	6.30899E-05	6.31732E-05	6.31657E-05	6.31562E-05	6.32082E-05	6.312E-05	6.29291E-05	6.28959E-05	6.30323E-05	6.32246E-05	6.33291E-05	6.31768E-05	6.29013E-05	6.27307E-05	6.26032E-05	6.24423E-05	6.24122E-05	6.24235E-05	6.20976E-05	6.14782E-05	6.10633E-05	6.09673E-05	6.10368E-05
PL.C1	C	8.78694E-05	8.79006E-05	8.79904E-05	8.80799E-05	8.80969E-05	8.79919E-05	8.78881E-05	8.78627E-05	8.7852E-05	8.78584E-05	8.7928E-05	8.79893E-05	8.79802E-05	8.79171E-05	8.7914E-05	8.79367E-05	8.78917E-05	8.78173E-05	8.77958E-05	8.78781E-05	8.79926E-05	8.79752E-05	8.7918E-05	8.79921E-05	8.80649E-05	8.80505E-05	8.80923E-05	8.81309E-05	8.80893E-05	8.81395E-05	8.82902E-05	8.83734E-05	8.83267E-05	8.8176E-05	8.80374E-05	8.80292E-05	8.80766E-05	8.80575E-05	8.79788E-05	8.78429E-05	8.75997E-05	8.73624E-05	8.71529E-05	8.68093E-05	8.63469E-05	8.60179E-05	8.58904E-05	8.58344E-05
PL.C2	C	7.15534E-05	7.15473E-05	7.15696E-05	7.1568E-05	7.15499E-05	7.14948E-05	7.14047E-05	7.13717E-05	7.14454E-05	7.15696E-05	7.16228E-05	7.15705E-05	7.15087E-05	7.15228E-05	7.15799E-05	7.15755E-05	7.1452E-05	7.13348E-05	7.12824E-05	7.12894E-05	7.13322E-05	7.13541E-05	7.14471E-05	7.16143E-05	7.17223E-05	7.17209E-05	7.1703E-05	7.16851E-05	7.17327E-05	7.18851E-05	7.19437E-05	7.18402E-05	7.18112E-05	7.18376E-05	7.18359E-05	7.18023E-05	7.17308E-05	7.15703E-05	7.13894E-05	7.12414E-05	7.10781E-05	7.09614E-05	7.08795E-05	7.06492E-05	7.02426E-05	6.99229E-05	6.9826E-05	6.98316E-05
PL.C3	C	9.50274E-05	9.50648E-05	9.50593E-05	9.50152E-05	9.49937E-05	9.49906E-05	9.49804E-05	9.49761E-05	9.49788E-05	9.50468E-05	9.51512E-05	9.51553E-05	9.50707E-05	9.50989E-05	9.52048E-05	9.52064E-05	9.5017E-05	9.47452E-05	9.4587E-05	9.46767E-05	9.48198E-05	9.47969E-05	9.48112E-05	9.49962E-05	9.50971E-05	9.49866E-05	9.49249E-05	9.50175E-05	9.50912E-05	9.51916E-05	9.53986E-05	9.55748E-05	9.55206E-05	9.52018E-05	9.49264E-05	9.50141E-05	9.52275E-05	9.51835E-05	9.49875E-05	9.48124E-05	9.46615E-05	9.45056E-05	9.43974E-05	9.42314E-05	9.38631E-05	9.35592E-05	9.34509E-05	9.33021E-05
PL.C4	C	6.91177E-05	6.90949E-05	6.91766E-05	6.92843E-05	6.93102E-05	6.92285E-05	6.90989E-05	6.89994E-05	6.89873E-05	6.90401E-05	6.91223E-05	6.92039E-05	6.92255E-05	6.9178E-05	6.91216E-05	6.90824E-05	6.90215E-05	6.89735E-05	6.90207E-05	6.9151E-05	6.91509E-05	6.89851E-05	6.89152E-05	6.90508E-05	6.92217E-05	6.92784E-05	6.92429E-05	6.91991E-05	6.92601E-05	6.93601E-05	6.9316E-05	6.92327E-05	6.9246E-05	6.92735E-05	6.92961E-05	6.93042E-05	6.92163E-05	6.90988E-05	6.90687E-05	6.90388E-05	6.89529E-05	6.89194E-05	6.88203E-05	6.84119E-05	6.78686E-05	6.75303E-05	6.7414E-05	6.74456E-05
PL.C5	C	6.74103E-05	6.74174E-05	6.7469E-05	6.75064E-05	6.7477E-05	6.73569E-05	6.71965E-05	6.7117E-05	6.71587E-05	6.72456E-05	6.72903E-05	6.73113E-05	6.73985E-05	6.75099E-05	6.75121E-05	6.7408E-05	6.73674E-05	6.74256E-05	6.74711E-05	6.74938E-05	6.74219E-05	6.72628E-05	6.72416E-05	6.73612E-05	6.74189E-05	6.7493E-05	6.7717E-05	6.79046E-05	6.79476E-05	6.79732E-05	6.79203E-05	6.7819E-05	6.77999E-05	6.78284E-05	6.79113E-05	6.79691E-05	6.78347E-05	6.76084E-05	6.75195E-05	6.74866E-05	6.73495E-05	6.72372E-05	6.71902E-05	6.69759E-05	6.64756E-05	6.6029E-05	6.5839E-05	6.57709E-05
PL.C6	C	0.000100239	0.000100294	0.000100404	0.000100546	0.000100496	0.00010029	0.000100151	0.000100142	0.000100215	0.000100325	0.000100383	0.00010028	0.000100076	0.000100074	0.000100266	0.000100353	0.00010021	0.000100065	0.000100141	0.000100289	0.000100247	0.000100082	0.000100088	0.000100245	0.000100383	0.000100495	0.000100637	0.000100737	0.000100818	0.000100901	0.000100854	0.000100719	0.000100637	0.000100561	0.000100446	0.000100326	0.000100271	0.000100252	0.000100255	0.000100205	9.99978E-05	9.97359E-05	9.95083E-05	9.9151E-05	9.85387E-05	9.8038E-05	9.78697E-05	9.78892E-05
PL.C7	C	8.74051E-05	8.72861E-05	8.72712E-05	8.73666E-05	8.74009E-05	8.7339E-05	8.72707E-05	8.71054E-05	8.69401E-05	8.69769E-05	8.71298E-05	8.72942E-05	8.74308E-05	8.73986E-05	8.71925E-05	8.70354E-05	8.6999E-05	8.69796E-05	8.69582E-05	8.69511E-05	8.69139E-05	8.68076E-05	8.6775E-05	8.6903E-05	8.70686E-05	8.71819E-05	8.73301E-05	8.74843E-05	8.7491E-05	8.74264E-05	8.73831E-05	8.73323E-05	8.72536E-05	8.71438E-05	8.70958E-05	8.71676E-05	8.71678E-05	8.7005E-05	8.67935E-05	8.66185E-05	8.65506E-05	8.65424E-05	8.6454E-05	8.61391E-05	8.56336E-05	8.52411E-05	8.51201E-05	8.50966E-05
PL.C8	C	0.00014009	0.000140149	0.000140385	0.000140465	0.0001402	0.000139927	0.000139826	0.000139797	0.000139855	0.000139922	0.000139985	0.000140086	0.000140111	0.00013988	0.000139691	0.000139598	0.000139186	0.000138615	0.000138619	0.000139098	0.000139014	0.000138468	0.000138451	0.00013906	0.000139792	0.000140212	0.000140124	0.000139729	0.000139788	0.000140095	0.000139851	0.000139687	0.000140196	0.000140721	0.000140628	0.000140044	0.000139687	0.000139636	0.000139312	0.000138635	0.000138433	0.000138799	0.000138727	0.000137923	0.000137217	0.000137128	0.000137438	0.000137959
PL.D1	D	0.000155651	0.000154714	0.000155527	0.000156456	0.000156237	0.000155654	0.000155055	0.000154557	0.000154958	0.000155649	0.000155875	0.000155488	0.000154869	0.00015411	0.000153353	0.000152539	0.000151722	0.000151204	0.00015167	0.00015277	0.000152811	0.000151622	0.000151491	0.000153136	0.000154696	0.000154863	0.000154178	0.00015306	0.000151572	0.000150558	0.000150542	0.000151697	0.000153936	0.000155938	0.00015581	0.000153974	0.000152273	0.000151995	0.000152343	0.000152392	0.000152185	0.000152232	0.000152598	0.000152193	0.000150487	0.000149196	0.000150299	0.000152679
PL.D2	D	8.90421E-05	8.90655E-05	8.91239E-05	8.91975E-05	8.92594E-05	8.92238E-05	8.90773E-05	8.89327E-05	8.88908E-05	8.89463E-05	8.90622E-05	8.91099E-05	8.9027E-05	8.8887E-05	8.8814E-05	8.88507E-05	8.88554E-05	8.87782E-05	8.8713E-05	8.87428E-05	8.88106E-05	8.87909E-05	8.8822E-05	8.89856E-05	8.90449E-05	8.89763E-05	8.89832E-05	8.90963E-05	8.92245E-05	8.93175E-05	8.92744E-05	8.92094E-05	8.92511E-05	8.92452E-05	8.91965E-05	8.92088E-05	8.92299E-05	8.9097E-05	8.87974E-05	8.84818E-05	8.83347E-05	8.83312E-05	8.82947E-05	8.80189E-05	8.74865E-05	8.69862E-05	8.67325E-05	8.66849E-05
PL.D3	D	0.000101453	0.000101502	0.000101587	0.000101684	0.000101778	0.000101818	0.000101731	0.000101631	0.000101605	0.000101596	0.000101553	0.000101567	0.000101674	0.000101751	0.0001017	0.000101527	0.000101338	0.00010124	0.000101295	0.000101489	0.000101665	0.000101629	0.000101484	0.000101469	0.000101598	0.000101756	0.000101889	0.000101996	0.000102114	0.000102227	0.000102198	0.000102094	0.00010206	0.000102109	0.000102167	0.000102072	0.000101742	0.0001014	0.000101235	0.00010118	0.000101175	0.000101242	0.000101149	0.000100733	0.000100164	9.97722E-05	9.96788E-05	9.96722E-05
PL.D4	D	5.85383E-05	5.84731E-05	5.84549E-05	5.84718E-05	5.8427E-05	5.83561E-05	5.8299E-05	5.82466E-05	5.8244E-05	5.83234E-05	5.84042E-05	5.84518E-05	5.84827E-05	5.8492E-05	5.84992E-05	5.84888E-05	5.84322E-05	5.837E-05	5.83707E-05	5.84377E-05	5.84328E-05	5.83069E-05	5.82611E-05	5.84042E-05	5.85752E-05	5.86673E-05	5.87045E-05	5.86471E-05	5.85699E-05	5.85841E-05	5.86073E-05	5.86036E-05	5.86363E-05	5.86969E-05	5.87517E-05	5.87387E-05	5.86284E-05	5.84771E-05	5.83154E-05	5.81328E-05	5.80094E-05	5.79508E-05	5.78021E-05	5.7481E-05	5.71299E-05	5.68784E-05	5.67579E-05	5.66788E-05
PL.D5	D	8.30476E-05	8.29845E-05	8.29954E-05	8.30925E-05	8.32071E-05	8.32159E-05	8.30717E-05	8.28704E-05	8.27836E-05	8.28361E-05	8.29374E-05	8.30112E-05	8.30415E-05	8.29997E-05	8.29694E-05	8.29727E-05	8.29015E-05	8.28191E-05	8.28748E-05	8.31098E-05	8.32132E-05	8.29847E-05	8.27867E-05	8.29067E-05	8.31154E-05	8.32229E-05	8.31922E-05	8.30659E-05	8.30774E-05	8.32481E-05	8.33134E-05	8.33046E-05	8.32931E-05	8.31665E-05	8.29963E-05	8.29748E-05	8.30797E-05	8.30814E-05	8.2908E-05	8.25929E-05	8.22621E-05	8.21232E-05	8.20948E-05	8.17967E-05	8.13013E-05	8.11126E-05	8.12845E-05	8.14102E-05
PL.D6	D	9.18896E-05	9.18988E-05	9.20012E-05	9.21506E-05	9.22194E-05	9.21371E-05	9.20488E-05	9.20499E-05	9.20975E-05	9.21565E-05	9.22052E-05	9.21917E-05	9.213E-05	9.20526E-05	9.20813E-05	9.21576E-05	9.20683E-05	9.18783E-05	9.18377E-05	9.19427E-05	9.19898E-05	9.18604E-05	9.17424E-05	9.18599E-05	9.21176E-05	9.22735E-05	9.23281E-05	9.22978E-05	9.22524E-05	9.22859E-05	9.22383E-05	9.2097E-05	9.20672E-05	9.2136E-05	9.22378E-05	9.23211E-05	9.22794E-05	9.20781E-05	9.18252E-05	9.1547E-05	9.13331E-05	9.12649E-05	9.11707E-05	9.08204E-05	9.03077E-05	9.00105E-05	9.00067E-05	9.00549E-05
PL.D7	D	0.00011654	0.000116627	0.000116828	0.000116892	0.000116758	0.000116626	0.000116519	0.000116365	0.000116266	0.000116268	0.000116299	0.000116381	0.000116474	0.000116531	0.00011657	0.000116508	0.000116326	0.00011618	0.000116158	0.000116219	0.00011622	0.000116133	0.000116205	0.000116589	0.000116904	0.000116852	0.000116628	0.00011657	0.000116781	0.000117055	0.000117141	0.000117039	0.00011691	0.000116774	0.000116666	0.000116586	0.000116516	0.00011642	0.00011628	0.000116132	0.00011607	0.000116104	0.000116043	0.000115631	0.000114919	0.000114363	0.000114208	0.000114213
PL.D8	D	6.83224E-05	6.84221E-05	6.86046E-05	6.87391E-05	6.86926E-05	6.85165E-05	6.83981E-05	6.83382E-05	6.82745E-05	6.82949E-05	6.84096E-05	6.84899E-05	6.84822E-05	6.84514E-05	6.84591E-05	6.84705E-05	6.84111E-05	6.82976E-05	6.82994E-05	6.84462E-05	6.85572E-05	6.85229E-05	6.84699E-05	6.85099E-05	6.85774E-05	6.86683E-05	6.88102E-05	6.88414E-05	6.88394E-05	6.88935E-05	6.88387E-05	6.87101E-05	6.87193E-05	6.8824E-05	6.88955E-05	6.88856E-05	6.88032E-05	6.86989E-05	6.86328E-05	6.85295E-05	6.83405E-05	6.81668E-05	6.80527E-05	6.78174E-05	6.74185E-05	6.71257E-05	6.70281E-05	6.69439E-05
PL.E1	E	8.50832E-05	8.51695E-05	8.52891E-05	8.53565E-05	8.5348E-05	8.53287E-05	8.52791E-05	8.52006E-05	8.52039E-05	8.52961E-05	8.53047E-05	8.5201E-05	8.51654E-05	8.5269E-05	8.53902E-05	8.54391E-05	8.53784E-05	8.52769E-05	8.52614E-05	8.53235E-05	8.53279E-05	8.52595E-05	8.52355E-05	8.53058E-05	8.53824E-05	8.54243E-05	8.54639E-05	8.55062E-05	8.55913E-05	8.56362E-05	8.55839E-05	8.55599E-05	8.55839E-05	8.55443E-05	8.54354E-05	8.5275E-05	8.51091E-05	8.49969E-05	8.49207E-05	8.48092E-05	8.46254E-05	8.44751E-05	8.43877E-05	8.4191E-05	8.37932E-05	8.34807E-05	8.34377E-05	8.34536E-05
PL.E2	E	8.47064E-05	8.46843E-05	8.47697E-05	8.49251E-05	8.49583E-05	8.48738E-05	8.47422E-05	8.4615E-05	8.45667E-05	8.45747E-05	8.46022E-05	8.46868E-05	8.47531E-05	8.46737E-05	8.45052E-05	8.44352E-05	8.44967E-05	8.45863E-05	8.46052E-05	8.46053E-05	8.45735E-05	8.44289E-05	8.43019E-05	8.43289E-05	8.44824E-05	8.4646E-05	8.47404E-05	8.47694E-05	8.4845E-05	8.49576E-05	8.49431E-05	8.48535E-05	8.47876E-05	8.47266E-05	8.46988E-05	8.47135E-05	8.46623E-05	8.45072E-05	8.44133E-05	8.43753E-05	8.42385E-05	8.40227E-05	8.384E-05	8.36847E-05	8.34403E-05	8.3187E-05	8.30838E-05	8.30408E-05
PL.E3	E	7.26409E-05	7.26704E-05	7.27207E-05	7.27834E-05	7.28388E-05	7.2885E-05	7.28485E-05	7.27273E-05	7.26362E-05	7.26328E-05	7.26872E-05	7.27199E-05	7.26485E-05	7.25255E-05	7.25226E-05	7.26453E-05	7.27372E-05	7.27588E-05	7.27957E-05	7.2881E-05	7.29116E-05	7.28626E-05	7.28951E-05	7.29904E-05	7.29825E-05	7.29233E-05	7.29417E-05	7.2948E-05	7.30134E-05	7.32146E-05	7.33016E-05	7.31908E-05	7.30821E-05	7.30636E-05	7.30938E-05	7.30539E-05	7.29133E-05	7.27934E-05	7.27242E-05	7.26084E-05	7.24581E-05	7.23542E-05	7.21823E-05	7.1755E-05	7.12021E-05	7.09131E-05	7.09306E-05	7.09969E-05
PL.E4	E	0.000179929	0.000179071	0.000178007	0.000176303	0.000175152	0.00017596	0.000177141	0.000177514	0.000177863	0.000177928	0.000177546	0.000177434	0.000177122	0.000176319	0.00017616	0.00017642	0.000175544	0.000173917	0.000174207	0.000176353	0.000176487	0.000174066	0.000173039	0.000174974	0.000177245	0.000178169	0.000177595	0.000176116	0.000176143	0.000177081	0.000176581	0.000176231	0.000177757	0.00017952	0.000179643	0.000177573	0.00017628	0.000177544	0.000178706	0.000178414	0.000178098	0.000178328	0.000177378	0.000175103	0.000173123	0.000172021	0.000172564	0.000175223
PL.E5	E	7.85989E-05	7.8661E-05	7.87932E-05	7.88968E-05	7.89037E-05	7.88664E-05	7.88016E-05	7.87005E-05	7.86431E-05	7.8651E-05	7.8657E-05	7.86514E-05	7.86742E-05	7.87127E-05	7.87319E-05	7.86931E-05	7.86146E-05	7.85752E-05	7.86267E-05	7.87012E-05	7.87E-05	7.86557E-05	7.86248E-05	7.86383E-05	7.87186E-05	7.88641E-05	7.90543E-05	7.91545E-05	7.91735E-05	7.92281E-05	7.9229E-05	7.91635E-05	7.91401E-05	7.91292E-05	7.91381E-05	7.91771E-05	7.91218E-05	7.89798E-05	7.88917E-05	7.88132E-05	7.86201E-05	7.84461E-05	7.83562E-05	7.81216E-05	7.76586E-05	7.72157E-05	7.69317E-05	7.6807E-05
PL.E6	E	7.49516E-05	7.49279E-05	7.49871E-05	7.51734E-05	7.52946E-05	7.53077E-05	7.5276E-05	7.51434E-05	7.49815E-05	7.496E-05	7.50632E-05	7.51319E-05	7.51362E-05	7.51261E-05	7.5116E-05	7.50992E-05	7.50347E-05	7.49523E-05	7.48985E-05	7.49492E-05	7.50173E-05	7.49858E-05	7.50139E-05	7.51487E-05	7.52494E-05	7.52667E-05	7.52298E-05	7.51769E-05	7.52503E-05	7.54592E-05	7.55063E-05	7.53444E-05	7.51963E-05	7.51676E-05	7.53014E-05	7.54197E-05	7.53374E-05	7.5175E-05	7.51475E-05	7.51672E-05	7.50232E-05	7.48393E-05	7.46812E-05	7.43481E-05	7.37791E-05	7.33449E-05	7.3223E-05	7.32881E-05
PL.E7	E	6.2813E-05	6.2826E-05	6.28382E-05	6.28746E-05	6.2898E-05	6.28746E-05	6.28364E-05	6.28034E-05	6.27956E-05	6.28445E-05	6.29023E-05	6.29133E-05	6.28954E-05	6.28793E-05	6.28435E-05	6.28199E-05	6.28016E-05	6.27922E-05	6.2803E-05	6.28766E-05	6.29575E-05	6.29688E-05	6.29907E-05	6.30639E-05	6.31001E-05	6.30671E-05	6.29934E-05	6.29436E-05	6.3059E-05	6.32619E-05	6.33587E-05	6.34039E-05	6.34348E-05	6.33483E-05	6.3144E-05	6.29778E-05	6.29155E-05	6.28783E-05	6.28105E-05	6.27233E-05	6.26671E-05	6.26448E-05	6.25581E-05	6.22637E-05	6.18541E-05	6.16085E-05	6.15617E-05	6.15361E-05
PL.E8	E	0.000125081	0.000124901	0.000124833	0.000124931	0.000125029	0.000124996	0.000124824	0.000124689	0.000124699	0.00012475	0.000124834	0.000124994	0.000125111	0.000125085	0.000125094	0.00012512	0.000124984	0.000124829	0.000124861	0.000125087	0.000125135	0.000124729	0.000124388	0.000124597	0.0001251	0.000125458	0.00012563	0.000125679	0.000125617	0.00012564	0.000125756	0.00012573	0.000125626	0.000125637	0.000125724	0.000125705	0.000125543	0.000125298	0.000125083	0.00012488	0.000124654	0.000124551	0.000124532	0.000124124	0.000123227	0.000122487	0.000122283	0.000122388
[truncated: 1,820 more columns]
