# Supplementary material for: Participants in the Trans-Antarctic Winter Traverse Expedition Showed Increased Bacterial Load and Diversity in Saliva but Maintained Individual Differences within Stool Microbiota and Across Metabolite Fingerprints
Source: Int J Mol Sci. 2023 Mar 2;24(5):4850. doi: 10.3390/ijms24054850 (PMC10002533; doi:10.3390/ijms24054850)
Supplement: Supplementary file 1 [file ijms-24-04850-s001.zip › fingerprinting_data/ftir_pl_tr.csv]

Sample	Class	3999.95914	3998.03052	3996.10189	3994.17327	3992.24465	3990.31603	3988.38741	3986.45879	3984.53017	3982.60155	3980.67293	3978.74431	3976.81569	3974.88707	3972.95845	3971.02983	3969.10121	3967.17259	3965.24396	3963.31534	3961.38672	3959.4581	3957.52948	3955.60086	3953.67224	3951.74362	3949.815	3947.88638	3945.95776	3944.02914	3942.10052	3940.1719	3938.24328	3936.31466	3934.38604	3932.45741	3930.52879	3928.60017	3926.67155	3924.74293	3922.81431	3920.88569	3918.95707	3917.02845	3915.09983	3913.17121	3911.24259	3909.31397
PL.A1	T1	7.98E-05	7.98E-05	7.98E-05	7.98E-05	7.97E-05	7.97E-05	7.96E-05	7.96E-05	7.94E-05	7.94E-05	7.94E-05	7.94E-05	7.94E-05	7.95E-05	7.97E-05	7.97E-05	7.97E-05	7.96E-05	7.95E-05	7.97E-05	7.98E-05	7.97E-05	7.96E-05	7.96E-05	7.97E-05	7.98E-05	7.98E-05	7.98E-05	7.99E-05	8.01E-05	8.01E-05	7.99E-05	7.98E-05	7.99E-05	8.00E-05	8.01E-05	8.00E-05	7.98E-05	7.98E-05	7.97E-05	7.95E-05	7.93E-05	7.92E-05	7.89E-05	7.83E-05	7.79E-05	7.79E-05	7.81E-05
PL.A2	T1	0.000103304	0.000103308	0.000103298	0.000103345	0.000103378	0.000103357	0.000103355	0.000103303	0.000103222	0.000103301	0.000103435	0.000103392	0.000103286	0.000103273	0.000103289	0.000103249	0.000103205	0.000103235	0.000103312	0.000103398	0.000103378	0.000103241	0.000103242	0.000103411	0.000103495	0.000103521	0.000103672	0.000103811	0.000103816	0.00010386	0.000103888	0.000103725	0.000103557	0.00010348	0.000103527	0.000103747	0.000103875	0.000103683	0.000103478	0.000103335	0.000103037	0.000102704	0.000102466	0.000102103	0.000101569	0.00010111	0.000100827	0.000100619
PL.A3	T1	8.58E-05	8.59E-05	8.60E-05	8.62E-05	8.63E-05	8.63E-05	8.61E-05	8.59E-05	8.58E-05	8.58E-05	8.58E-05	8.58E-05	8.59E-05	8.60E-05	8.60E-05	8.60E-05	8.58E-05	8.57E-05	8.57E-05	8.57E-05	8.57E-05	8.57E-05	8.58E-05	8.60E-05	8.61E-05	8.62E-05	8.64E-05	8.63E-05	8.62E-05	8.62E-05	8.63E-05	8.62E-05	8.61E-05	8.60E-05	8.61E-05	8.63E-05	8.63E-05	8.61E-05	8.59E-05	8.58E-05	8.56E-05	8.54E-05	8.53E-05	8.50E-05	8.45E-05	8.41E-05	8.39E-05	8.38E-05
PL.A4	S1	7.23E-05	7.23E-05	7.24E-05	7.25E-05	7.25E-05	7.24E-05	7.23E-05	7.21E-05	7.20E-05	7.21E-05	7.23E-05	7.24E-05	7.25E-05	7.24E-05	7.22E-05	7.22E-05	7.21E-05	7.20E-05	7.20E-05	7.22E-05	7.23E-05	7.22E-05	7.22E-05	7.22E-05	7.23E-05	7.23E-05	7.24E-05	7.25E-05	7.25E-05	7.26E-05	7.26E-05	7.25E-05	7.25E-05	7.24E-05	7.23E-05	7.22E-05	7.21E-05	7.21E-05	7.20E-05	7.18E-05	7.16E-05	7.16E-05	7.15E-05	7.12E-05	7.06E-05	7.02E-05	7.01E-05	7.02E-05
PL.A5	S1	0.000105099	0.000105135	0.000105173	0.000105163	0.000105113	0.000105003	0.000104841	0.0001047	0.000104708	0.000104814	0.000104909	0.000105038	0.000105219	0.000105257	0.000105175	0.000105117	0.000104981	0.000104802	0.000104767	0.000104852	0.000104801	0.000104614	0.000104645	0.000104941	0.000105158	0.000105136	0.000105082	0.000105162	0.000105317	0.000105516	0.000105609	0.000105503	0.000105319	0.00010514	0.000105011	0.000104968	0.000104919	0.000104766	0.000104547	0.000104392	0.000104368	0.000104329	0.000104045	0.000103464	0.000102803	0.000102361	0.000102213	0.000102233
PL.A6	S1	0.00010111	0.000101044	0.000101092	0.000101221	0.000101221	0.000101115	0.000101078	0.000101026	0.000100997	0.000101095	0.000101216	0.000101249	0.000101202	0.000101158	0.00010118	0.00010121	0.000101162	0.000101107	0.000101148	0.000101261	0.000101331	0.000101298	0.000101317	0.000101383	0.000101364	0.000101323	0.000101437	0.000101596	0.000101651	0.000101731	0.000101816	0.000101728	0.000101558	0.000101451	0.000101422	0.000101488	0.000101471	0.000101203	0.00010095	0.000100905	0.000100817	0.000100622	0.000100482	0.000100223	9.97E-05	9.92E-05	9.89E-05	9.86E-05
PL.A7	T2	0.000125083	0.000125226	0.000125546	0.000125652	0.000125529	0.00012525	0.000124868	0.000124559	0.000124809	0.000125625	0.000126	0.00012529	0.000124132	0.000123456	0.0001239	0.000124948	0.000124949	0.000123899	0.00012356	0.000124024	0.000123703	0.0001225	0.00012195	0.000122762	0.000124186	0.000124912	0.000124592	0.000123942	0.000124304	0.000125532	0.000126009	0.000125846	0.000126176	0.000126704	0.000127098	0.000126414	0.000124624	0.000123344	0.000123141	0.000123314	0.000123669	0.00012435	0.000124456	0.000122914	0.000120916	0.000120211	0.000121078	0.000122117
PL.A8	T2	8.28E-05	8.27E-05	8.28E-05	8.29E-05	8.28E-05	8.26E-05	8.25E-05	8.24E-05	8.24E-05	8.24E-05	8.25E-05	8.26E-05	8.27E-05	8.27E-05	8.27E-05	8.27E-05	8.25E-05	8.24E-05	8.24E-05	8.25E-05	8.26E-05	8.24E-05	8.22E-05	8.22E-05	8.23E-05	8.26E-05	8.27E-05	8.27E-05	8.28E-05	8.29E-05	8.28E-05	8.27E-05	8.26E-05	8.27E-05	8.28E-05	8.28E-05	8.28E-05	8.26E-05	8.25E-05	8.25E-05	8.23E-05	8.22E-05	8.21E-05	8.18E-05	8.13E-05	8.09E-05	8.09E-05	8.11E-05
PL.B1	T1	6.36E-05	6.37E-05	6.37E-05	6.39E-05	6.39E-05	6.38E-05	6.37E-05	6.37E-05	6.37E-05	6.36E-05	6.37E-05	6.37E-05	6.37E-05	6.36E-05	6.36E-05	6.37E-05	6.36E-05	6.35E-05	6.35E-05	6.36E-05	6.36E-05	6.35E-05	6.36E-05	6.39E-05	6.41E-05	6.40E-05	6.39E-05	6.38E-05	6.38E-05	6.38E-05	6.39E-05	6.39E-05	6.39E-05	6.40E-05	6.39E-05	6.38E-05	6.37E-05	6.37E-05	6.36E-05	6.34E-05	6.31E-05	6.31E-05	6.29E-05	6.25E-05	6.21E-05	6.20E-05	6.20E-05	6.20E-05
PL.B2	T1	5.63E-05	5.63E-05	5.64E-05	5.65E-05	5.64E-05	5.64E-05	5.64E-05	5.64E-05	5.64E-05	5.64E-05	5.65E-05	5.66E-05	5.66E-05	5.65E-05	5.63E-05	5.62E-05	5.62E-05	5.63E-05	5.64E-05	5.65E-05	5.66E-05	5.64E-05	5.62E-05	5.63E-05	5.65E-05	5.65E-05	5.65E-05	5.65E-05	5.66E-05	5.67E-05	5.67E-05	5.67E-05	5.68E-05	5.68E-05	5.67E-05	5.65E-05	5.64E-05	5.63E-05	5.64E-05	5.62E-05	5.61E-05	5.60E-05	5.58E-05	5.54E-05	5.50E-05	5.48E-05	5.49E-05	5.51E-05
PL.B3	T1	9.40E-05	9.39E-05	9.40E-05	9.40E-05	9.41E-05	9.41E-05	9.40E-05	9.39E-05	9.38E-05	9.39E-05	9.40E-05	9.41E-05	9.41E-05	9.41E-05	9.41E-05	9.41E-05	9.40E-05	9.40E-05	9.39E-05	9.40E-05	9.40E-05	9.40E-05	9.40E-05	9.41E-05	9.42E-05	9.43E-05	9.44E-05	9.45E-05	9.45E-05	9.47E-05	9.46E-05	9.44E-05	9.41E-05	9.40E-05	9.41E-05	9.43E-05	9.43E-05	9.40E-05	9.38E-05	9.36E-05	9.35E-05	9.33E-05	9.33E-05	9.30E-05	9.24E-05	9.19E-05	9.17E-05	9.16E-05
PL.B4	S1	5.67E-05	5.67E-05	5.68E-05	5.68E-05	5.67E-05	5.67E-05	5.67E-05	5.68E-05	5.68E-05	5.68E-05	5.68E-05	5.68E-05	5.68E-05	5.67E-05	5.67E-05	5.67E-05	5.66E-05	5.66E-05	5.67E-05	5.68E-05	5.68E-05	5.67E-05	5.66E-05	5.67E-05	5.69E-05	5.70E-05	5.70E-05	5.70E-05	5.71E-05	5.72E-05	5.71E-05	5.70E-05	5.71E-05	5.71E-05	5.71E-05	5.70E-05	5.68E-05	5.66E-05	5.65E-05	5.63E-05	5.62E-05	5.62E-05	5.62E-05	5.59E-05	5.55E-05	5.53E-05	5.52E-05	5.53E-05
PL.B5	S1	7.67E-05	7.67E-05	7.67E-05	7.67E-05	7.67E-05	7.67E-05	7.67E-05	7.66E-05	7.66E-05	7.67E-05	7.67E-05	7.67E-05	7.67E-05	7.67E-05	7.68E-05	7.69E-05	7.69E-05	7.68E-05	7.67E-05	7.67E-05	7.67E-05	7.67E-05	7.68E-05	7.69E-05	7.70E-05	7.70E-05	7.71E-05	7.72E-05	7.72E-05	7.72E-05	7.73E-05	7.72E-05	7.71E-05	7.71E-05	7.71E-05	7.71E-05	7.70E-05	7.68E-05	7.66E-05	7.65E-05	7.63E-05	7.63E-05	7.61E-05	7.58E-05	7.53E-05	7.49E-05	7.47E-05	7.46E-05
PL.B6	S1	8.71E-05	8.71E-05	8.72E-05	8.72E-05	8.72E-05	8.72E-05	8.72E-05	8.71E-05	8.71E-05	8.71E-05	8.71E-05	8.71E-05	8.71E-05	8.70E-05	8.69E-05	8.69E-05	8.69E-05	8.68E-05	8.67E-05	8.69E-05	8.70E-05	8.69E-05	8.68E-05	8.69E-05	8.70E-05	8.72E-05	8.74E-05	8.74E-05	8.74E-05	8.75E-05	8.75E-05	8.74E-05	8.73E-05	8.74E-05	8.75E-05	8.74E-05	8.73E-05	8.71E-05	8.70E-05	8.69E-05	8.68E-05	8.66E-05	8.65E-05	8.62E-05	8.57E-05	8.53E-05	8.51E-05	8.50E-05
PL.B7	T2	8.27E-05	8.27E-05	8.28E-05	8.28E-05	8.28E-05	8.27E-05	8.27E-05	8.26E-05	8.26E-05	8.26E-05	8.27E-05	8.27E-05	8.27E-05	8.28E-05	8.29E-05	8.29E-05	8.28E-05	8.27E-05	8.27E-05	8.28E-05	8.28E-05	8.27E-05	8.27E-05	8.28E-05	8.29E-05	8.29E-05	8.30E-05	8.31E-05	8.31E-05	8.32E-05	8.33E-05	8.33E-05	8.32E-05	8.30E-05	8.29E-05	8.30E-05	8.31E-05	8.30E-05	8.28E-05	8.27E-05	8.25E-05	8.22E-05	8.20E-05	8.18E-05	8.15E-05	8.11E-05	8.09E-05	8.08E-05
PL.B8	T2	6.27E-05	6.27E-05	6.29E-05	6.29E-05	6.29E-05	6.27E-05	6.26E-05	6.25E-05	6.24E-05	6.25E-05	6.25E-05	6.26E-05	6.27E-05	6.27E-05	6.28E-05	6.28E-05	6.27E-05	6.27E-05	6.27E-05	6.28E-05	6.28E-05	6.27E-05	6.26E-05	6.27E-05	6.29E-05	6.31E-05	6.32E-05	6.32E-05	6.32E-05	6.32E-05	6.31E-05	6.29E-05	6.29E-05	6.30E-05	6.32E-05	6.33E-05	6.32E-05	6.29E-05	6.27E-05	6.26E-05	6.24E-05	6.24E-05	6.24E-05	6.21E-05	6.15E-05	6.11E-05	6.10E-05	6.10E-05
PL.C1	T1	8.79E-05	8.79E-05	8.80E-05	8.81E-05	8.81E-05	8.80E-05	8.79E-05	8.79E-05	8.79E-05	8.79E-05	8.79E-05	8.80E-05	8.80E-05	8.79E-05	8.79E-05	8.79E-05	8.79E-05	8.78E-05	8.78E-05	8.79E-05	8.80E-05	8.80E-05	8.79E-05	8.80E-05	8.81E-05	8.81E-05	8.81E-05	8.81E-05	8.81E-05	8.81E-05	8.83E-05	8.84E-05	8.83E-05	8.82E-05	8.80E-05	8.80E-05	8.81E-05	8.81E-05	8.80E-05	8.78E-05	8.76E-05	8.74E-05	8.72E-05	8.68E-05	8.63E-05	8.60E-05	8.59E-05	8.58E-05
PL.C2	T1	7.16E-05	7.15E-05	7.16E-05	7.16E-05	7.15E-05	7.15E-05	7.14E-05	7.14E-05	7.14E-05	7.16E-05	7.16E-05	7.16E-05	7.15E-05	7.15E-05	7.16E-05	7.16E-05	7.15E-05	7.13E-05	7.13E-05	7.13E-05	7.13E-05	7.14E-05	7.14E-05	7.16E-05	7.17E-05	7.17E-05	7.17E-05	7.17E-05	7.17E-05	7.19E-05	7.19E-05	7.18E-05	7.18E-05	7.18E-05	7.18E-05	7.18E-05	7.17E-05	7.16E-05	7.14E-05	7.12E-05	7.11E-05	7.10E-05	7.09E-05	7.06E-05	7.02E-05	6.99E-05	6.98E-05	6.98E-05
PL.C3	T1	9.50E-05	9.51E-05	9.51E-05	9.50E-05	9.50E-05	9.50E-05	9.50E-05	9.50E-05	9.50E-05	9.50E-05	9.52E-05	9.52E-05	9.51E-05	9.51E-05	9.52E-05	9.52E-05	9.50E-05	9.47E-05	9.46E-05	9.47E-05	9.48E-05	9.48E-05	9.48E-05	9.50E-05	9.51E-05	9.50E-05	9.49E-05	9.50E-05	9.51E-05	9.52E-05	9.54E-05	9.56E-05	9.55E-05	9.52E-05	9.49E-05	9.50E-05	9.52E-05	9.52E-05	9.50E-05	9.48E-05	9.47E-05	9.45E-05	9.44E-05	9.42E-05	9.39E-05	9.36E-05	9.35E-05	9.33E-05
PL.C4	S1	6.91E-05	6.91E-05	6.92E-05	6.93E-05	6.93E-05	6.92E-05	6.91E-05	6.90E-05	6.90E-05	6.90E-05	6.91E-05	6.92E-05	6.92E-05	6.92E-05	6.91E-05	6.91E-05	6.90E-05	6.90E-05	6.90E-05	6.92E-05	6.92E-05	6.90E-05	6.89E-05	6.91E-05	6.92E-05	6.93E-05	6.92E-05	6.92E-05	6.93E-05	6.94E-05	6.93E-05	6.92E-05	6.92E-05	6.93E-05	6.93E-05	6.93E-05	6.92E-05	6.91E-05	6.91E-05	6.90E-05	6.90E-05	6.89E-05	6.88E-05	6.84E-05	6.79E-05	6.75E-05	6.74E-05	6.74E-05
PL.C5	S1	6.74E-05	6.74E-05	6.75E-05	6.75E-05	6.75E-05	6.74E-05	6.72E-05	6.71E-05	6.72E-05	6.72E-05	6.73E-05	6.73E-05	6.74E-05	6.75E-05	6.75E-05	6.74E-05	6.74E-05	6.74E-05	6.75E-05	6.75E-05	6.74E-05	6.73E-05	6.72E-05	6.74E-05	6.74E-05	6.75E-05	6.77E-05	6.79E-05	6.79E-05	6.80E-05	6.79E-05	6.78E-05	6.78E-05	6.78E-05	6.79E-05	6.80E-05	6.78E-05	6.76E-05	6.75E-05	6.75E-05	6.73E-05	6.72E-05	6.72E-05	6.70E-05	6.65E-05	6.60E-05	6.58E-05	6.58E-05
PL.C6	S1	0.000100239	0.000100294	0.000100404	0.000100546	0.000100496	0.00010029	0.000100151	0.000100142	0.000100215	0.000100325	0.000100383	0.00010028	0.000100076	0.000100074	0.000100266	0.000100353	0.00010021	0.000100065	0.000100141	0.000100289	0.000100247	0.000100082	0.000100088	0.000100245	0.000100383	0.000100495	0.000100637	0.000100737	0.000100818	0.000100901	0.000100854	0.000100719	0.000100637	0.000100561	0.000100446	0.000100326	0.000100271	0.000100252	0.000100255	0.000100205	1.00E-04	9.97E-05	9.95E-05	9.92E-05	9.85E-05	9.80E-05	9.79E-05	9.79E-05
PL.C7	T2	8.74E-05	8.73E-05	8.73E-05	8.74E-05	8.74E-05	8.73E-05	8.73E-05	8.71E-05	8.69E-05	8.70E-05	8.71E-05	8.73E-05	8.74E-05	8.74E-05	8.72E-05	8.70E-05	8.70E-05	8.70E-05	8.70E-05	8.70E-05	8.69E-05	8.68E-05	8.68E-05	8.69E-05	8.71E-05	8.72E-05	8.73E-05	8.75E-05	8.75E-05	8.74E-05	8.74E-05	8.73E-05	8.73E-05	8.71E-05	8.71E-05	8.72E-05	8.72E-05	8.70E-05	8.68E-05	8.66E-05	8.66E-05	8.65E-05	8.65E-05	8.61E-05	8.56E-05	8.52E-05	8.51E-05	8.51E-05
PL.C8	T2	0.00014009	0.000140149	0.000140385	0.000140465	0.0001402	0.000139927	0.000139826	0.000139797	0.000139855	0.000139922	0.000139985	0.000140086	0.000140111	0.00013988	0.000139691	0.000139598	0.000139186	0.000138615	0.000138619	0.000139098	0.000139014	0.000138468	0.000138451	0.00013906	0.000139792	0.000140212	0.000140124	0.000139729	0.000139788	0.000140095	0.000139851	0.000139687	0.000140196	0.000140721	0.000140628	0.000140044	0.000139687	0.000139636	0.000139312	0.000138635	0.000138433	0.000138799	0.000138727	0.000137923	0.000137217	0.000137128	0.000137438	0.000137959
PL.D1	T1	0.000155651	0.000154714	0.000155527	0.000156456	0.000156237	0.000155654	0.000155055	0.000154557	0.000154958	0.000155649	0.000155875	0.000155488	0.000154869	0.00015411	0.000153353	0.000152539	0.000151722	0.000151204	0.00015167	0.00015277	0.000152811	0.000151622	0.000151491	0.000153136	0.000154696	0.000154863	0.000154178	0.00015306	0.000151572	0.000150558	0.000150542	0.000151697	0.000153936	0.000155938	0.00015581	0.000153974	0.000152273	0.000151995	0.000152343	0.000152392	0.000152185	0.000152232	0.000152598	0.000152193	0.000150487	0.000149196	0.000150299	0.000152679
PL.D2	T1	8.90E-05	8.91E-05	8.91E-05	8.92E-05	8.93E-05	8.92E-05	8.91E-05	8.89E-05	8.89E-05	8.89E-05	8.91E-05	8.91E-05	8.90E-05	8.89E-05	8.88E-05	8.89E-05	8.89E-05	8.88E-05	8.87E-05	8.87E-05	8.88E-05	8.88E-05	8.88E-05	8.90E-05	8.90E-05	8.90E-05	8.90E-05	8.91E-05	8.92E-05	8.93E-05	8.93E-05	8.92E-05	8.93E-05	8.92E-05	8.92E-05	8.92E-05	8.92E-05	8.91E-05	8.88E-05	8.85E-05	8.83E-05	8.83E-05	8.83E-05	8.80E-05	8.75E-05	8.70E-05	8.67E-05	8.67E-05
PL.D3	T1	0.000101453	0.000101502	0.000101587	0.000101684	0.000101778	0.000101818	0.000101731	0.000101631	0.000101605	0.000101596	0.000101553	0.000101567	0.000101674	0.000101751	0.0001017	0.000101527	0.000101338	0.00010124	0.000101295	0.000101489	0.000101665	0.000101629	0.000101484	0.000101469	0.000101598	0.000101756	0.000101889	0.000101996	0.000102114	0.000102227	0.000102198	0.000102094	0.00010206	0.000102109	0.000102167	0.000102072	0.000101742	0.0001014	0.000101235	0.00010118	0.000101175	0.000101242	0.000101149	0.000100733	0.000100164	9.98E-05	9.97E-05	9.97E-05
PL.D4	S1	5.85E-05	5.85E-05	5.85E-05	5.85E-05	5.84E-05	5.84E-05	5.83E-05	5.82E-05	5.82E-05	5.83E-05	5.84E-05	5.85E-05	5.85E-05	5.85E-05	5.85E-05	5.85E-05	5.84E-05	5.84E-05	5.84E-05	5.84E-05	5.84E-05	5.83E-05	5.83E-05	5.84E-05	5.86E-05	5.87E-05	5.87E-05	5.86E-05	5.86E-05	5.86E-05	5.86E-05	5.86E-05	5.86E-05	5.87E-05	5.88E-05	5.87E-05	5.86E-05	5.85E-05	5.83E-05	5.81E-05	5.80E-05	5.80E-05	5.78E-05	5.75E-05	5.71E-05	5.69E-05	5.68E-05	5.67E-05
PL.D5	S1	8.30E-05	8.30E-05	8.30E-05	8.31E-05	8.32E-05	8.32E-05	8.31E-05	8.29E-05	8.28E-05	8.28E-05	8.29E-05	8.30E-05	8.30E-05	8.30E-05	8.30E-05	8.30E-05	8.29E-05	8.28E-05	8.29E-05	8.31E-05	8.32E-05	8.30E-05	8.28E-05	8.29E-05	8.31E-05	8.32E-05	8.32E-05	8.31E-05	8.31E-05	8.32E-05	8.33E-05	8.33E-05	8.33E-05	8.32E-05	8.30E-05	8.30E-05	8.31E-05	8.31E-05	8.29E-05	8.26E-05	8.23E-05	8.21E-05	8.21E-05	8.18E-05	8.13E-05	8.11E-05	8.13E-05	8.14E-05
PL.D6	S1	9.19E-05	9.19E-05	9.20E-05	9.22E-05	9.22E-05	9.21E-05	9.20E-05	9.20E-05	9.21E-05	9.22E-05	9.22E-05	9.22E-05	9.21E-05	9.21E-05	9.21E-05	9.22E-05	9.21E-05	9.19E-05	9.18E-05	9.19E-05	9.20E-05	9.19E-05	9.17E-05	9.19E-05	9.21E-05	9.23E-05	9.23E-05	9.23E-05	9.23E-05	9.23E-05	9.22E-05	9.21E-05	9.21E-05	9.21E-05	9.22E-05	9.23E-05	9.23E-05	9.21E-05	9.18E-05	9.15E-05	9.13E-05	9.13E-05	9.12E-05	9.08E-05	9.03E-05	9.00E-05	9.00E-05	9.01E-05
PL.D7	T2	0.00011654	0.000116627	0.000116828	0.000116892	0.000116758	0.000116626	0.000116519	0.000116365	0.000116266	0.000116268	0.000116299	0.000116381	0.000116474	0.000116531	0.00011657	0.000116508	0.000116326	0.00011618	0.000116158	0.000116219	0.00011622	0.000116133	0.000116205	0.000116589	0.000116904	0.000116852	0.000116628	0.00011657	0.000116781	0.000117055	0.000117141	0.000117039	0.00011691	0.000116774	0.000116666	0.000116586	0.000116516	0.00011642	0.00011628	0.000116132	0.00011607	0.000116104	0.000116043	0.000115631	0.000114919	0.000114363	0.000114208	0.000114213
PL.D8	T2	6.83E-05	6.84E-05	6.86E-05	6.87E-05	6.87E-05	6.85E-05	6.84E-05	6.83E-05	6.83E-05	6.83E-05	6.84E-05	6.85E-05	6.85E-05	6.85E-05	6.85E-05	6.85E-05	6.84E-05	6.83E-05	6.83E-05	6.84E-05	6.86E-05	6.85E-05	6.85E-05	6.85E-05	6.86E-05	6.87E-05	6.88E-05	6.88E-05	6.88E-05	6.89E-05	6.88E-05	6.87E-05	6.87E-05	6.88E-05	6.89E-05	6.89E-05	6.88E-05	6.87E-05	6.86E-05	6.85E-05	6.83E-05	6.82E-05	6.81E-05	6.78E-05	6.74E-05	6.71E-05	6.70E-05	6.69E-05
PL.E1	T1	8.51E-05	8.52E-05	8.53E-05	8.54E-05	8.53E-05	8.53E-05	8.53E-05	8.52E-05	8.52E-05	8.53E-05	8.53E-05	8.52E-05	8.52E-05	8.53E-05	8.54E-05	8.54E-05	8.54E-05	8.53E-05	8.53E-05	8.53E-05	8.53E-05	8.53E-05	8.52E-05	8.53E-05	8.54E-05	8.54E-05	8.55E-05	8.55E-05	8.56E-05	8.56E-05	8.56E-05	8.56E-05	8.56E-05	8.55E-05	8.54E-05	8.53E-05	8.51E-05	8.50E-05	8.49E-05	8.48E-05	8.46E-05	8.45E-05	8.44E-05	8.42E-05	8.38E-05	8.35E-05	8.34E-05	8.35E-05
PL.E2	T1	8.47E-05	8.47E-05	8.48E-05	8.49E-05	8.50E-05	8.49E-05	8.47E-05	8.46E-05	8.46E-05	8.46E-05	8.46E-05	8.47E-05	8.48E-05	8.47E-05	8.45E-05	8.44E-05	8.45E-05	8.46E-05	8.46E-05	8.46E-05	8.46E-05	8.44E-05	8.43E-05	8.43E-05	8.45E-05	8.46E-05	8.47E-05	8.48E-05	8.48E-05	8.50E-05	8.49E-05	8.49E-05	8.48E-05	8.47E-05	8.47E-05	8.47E-05	8.47E-05	8.45E-05	8.44E-05	8.44E-05	8.42E-05	8.40E-05	8.38E-05	8.37E-05	8.34E-05	8.32E-05	8.31E-05	8.30E-05
PL.E3	T1	7.26E-05	7.27E-05	7.27E-05	7.28E-05	7.28E-05	7.29E-05	7.28E-05	7.27E-05	7.26E-05	7.26E-05	7.27E-05	7.27E-05	7.26E-05	7.25E-05	7.25E-05	7.26E-05	7.27E-05	7.28E-05	7.28E-05	7.29E-05	7.29E-05	7.29E-05	7.29E-05	7.30E-05	7.30E-05	7.29E-05	7.29E-05	7.29E-05	7.30E-05	7.32E-05	7.33E-05	7.32E-05	7.31E-05	7.31E-05	7.31E-05	7.31E-05	7.29E-05	7.28E-05	7.27E-05	7.26E-05	7.25E-05	7.24E-05	7.22E-05	7.18E-05	7.12E-05	7.09E-05	7.09E-05	7.10E-05
PL.E4	S1	0.000179929	0.000179071	0.000178007	0.000176303	0.000175152	0.00017596	0.000177141	0.000177514	0.000177863	0.000177928	0.000177546	0.000177434	0.000177122	0.000176319	0.00017616	0.00017642	0.000175544	0.000173917	0.000174207	0.000176353	0.000176487	0.000174066	0.000173039	0.000174974	0.000177245	0.000178169	0.000177595	0.000176116	0.000176143	0.000177081	0.000176581	0.000176231	0.000177757	0.00017952	0.000179643	0.000177573	0.00017628	0.000177544	0.000178706	0.000178414	0.000178098	0.000178328	0.000177378	0.000175103	0.000173123	0.000172021	0.000172564	0.000175223
PL.E5	S1	7.86E-05	7.87E-05	7.88E-05	7.89E-05	7.89E-05	7.89E-05	7.88E-05	7.87E-05	7.86E-05	7.87E-05	7.87E-05	7.87E-05	7.87E-05	7.87E-05	7.87E-05	7.87E-05	7.86E-05	7.86E-05	7.86E-05	7.87E-05	7.87E-05	7.87E-05	7.86E-05	7.86E-05	7.87E-05	7.89E-05	7.91E-05	7.92E-05	7.92E-05	7.92E-05	7.92E-05	7.92E-05	7.91E-05	7.91E-05	7.91E-05	7.92E-05	7.91E-05	7.90E-05	7.89E-05	7.88E-05	7.86E-05	7.84E-05	7.84E-05	7.81E-05	7.77E-05	7.72E-05	7.69E-05	7.68E-05
PL.E6	S1	7.50E-05	7.49E-05	7.50E-05	7.52E-05	7.53E-05	7.53E-05	7.53E-05	7.51E-05	7.50E-05	7.50E-05	7.51E-05	7.51E-05	7.51E-05	7.51E-05	7.51E-05	7.51E-05	7.50E-05	7.50E-05	7.49E-05	7.49E-05	7.50E-05	7.50E-05	7.50E-05	7.51E-05	7.52E-05	7.53E-05	7.52E-05	7.52E-05	7.53E-05	7.55E-05	7.55E-05	7.53E-05	7.52E-05	7.52E-05	7.53E-05	7.54E-05	7.53E-05	7.52E-05	7.51E-05	7.52E-05	7.50E-05	7.48E-05	7.47E-05	7.43E-05	7.38E-05	7.33E-05	7.32E-05	7.33E-05
PL.E7	T2	6.28E-05	6.28E-05	6.28E-05	6.29E-05	6.29E-05	6.29E-05	6.28E-05	6.28E-05	6.28E-05	6.28E-05	6.29E-05	6.29E-05	6.29E-05	6.29E-05	6.28E-05	6.28E-05	6.28E-05	6.28E-05	6.28E-05	6.29E-05	6.30E-05	6.30E-05	6.30E-05	6.31E-05	6.31E-05	6.31E-05	6.30E-05	6.29E-05	6.31E-05	6.33E-05	6.34E-05	6.34E-05	6.34E-05	6.33E-05	6.31E-05	6.30E-05	6.29E-05	6.29E-05	6.28E-05	6.27E-05	6.27E-05	6.26E-05	6.26E-05	6.23E-05	6.19E-05	6.16E-05	6.16E-05	6.15E-05
PL.E8	T2	0.000125081	0.000124901	0.000124833	0.000124931	0.000125029	0.000124996	0.000124824	0.000124689	0.000124699	0.00012475	0.000124834	0.000124994	0.000125111	0.000125085	0.000125094	0.00012512	0.000124984	0.000124829	0.000124861	0.000125087	0.000125135	0.000124729	0.000124388	0.000124597	0.0001251	0.000125458	0.00012563	0.000125679	0.000125617	0.00012564	0.000125756	0.00012573	0.000125626	0.000125637	0.000125724	0.000125705	0.000125543	0.000125298	0.000125083	0.00012488	0.000124654	0.000124551	0.000124532	0.000124124	0.000123227	0.000122487	0.000122283	0.000122388
[truncated: 1,820 more columns]
