# Supplementary material for: Participants in the Trans-Antarctic Winter Traverse Expedition Showed Increased Bacterial Load and Diversity in Saliva but Maintained Individual Differences within Stool Microbiota and Across Metabolite Fingerprints
Source: Int J Mol Sci. 2023 Mar 2;24(5):4850. doi: 10.3390/ijms24054850 (PMC10002533; doi:10.3390/ijms24054850)
Supplement: Supplementary file 1 [file ijms-24-04850-s001.zip › fingerprinting_data/ftir_rs_pa.csv]

Sample	Class	3999.95914	3998.03052	3996.10189	3994.17327	3992.24465	3990.31603	3988.38741	3986.45879	3984.53017	3982.60155	3980.67293	3978.74431	3976.81569	3974.88707	3972.95845	3971.02983	3969.10121	3967.17259	3965.24396	3963.31534	3961.38672	3959.4581	3957.52948	3955.60086	3953.67224	3951.74362	3949.815	3947.88638	3945.95776	3944.02914	3942.10052	3940.1719	3938.24328	3936.31466	3934.38604	3932.45741	3930.52879	3928.60017	3926.67155	3924.74293	3922.81431	3920.88569	3918.95707	3917.02845	3915.09983	3913.17121	3911.24259	3909.31397
RS.A0	A	1.3535E-05	1.52532E-05	1.75375E-05	1.79098E-05	1.69063E-05	1.5863E-05	1.47596E-05	1.36624E-05	1.23866E-05	1.13821E-05	1.15483E-05	1.2618E-05	1.33328E-05	1.32564E-05	1.29263E-05	1.34934E-05	1.41981E-05	1.36883E-05	1.25523E-05	1.21312E-05	1.30498E-05	1.40897E-05	1.36899E-05	1.21216E-05	1.11193E-05	1.13029E-05	1.18953E-05	1.19503E-05	1.2705E-05	1.4462E-05	1.47147E-05	1.23181E-05	1.00574E-05	9.86598E-06	1.12468E-05	1.28016E-05	1.31868E-05	1.27207E-05	1.31267E-05	1.42649E-05	1.44272E-05	1.39011E-05	1.35512E-05	1.27028E-05	1.09244E-05	9.56219E-06	8.64242E-06	8.36503E-06
RS.A1	A	1.11731E-05	1.15798E-05	1.18215E-05	1.17872E-05	1.18488E-05	1.19139E-05	1.17373E-05	1.15821E-05	1.11945E-05	1.05322E-05	1.01406E-05	1.01732E-05	1.02958E-05	1.01058E-05	9.84316E-06	1.00122E-05	1.06629E-05	1.11161E-05	1.05844E-05	9.73616E-06	1.00377E-05	1.12356E-05	1.15778E-05	1.07411E-05	1.01113E-05	1.01666E-05	0.000198515	1.02307E-05	1.02958E-05	1.05474E-05	1.0315E-05	9.73695E-06	9.36454E-06	9.1478E-06	8.86547E-06	8.81503E-06	9.02194E-06	9.22353E-06	9.30653E-06	9.28784E-06	9.45737E-06	9.76517E-06	9.56358E-06	8.64745E-06	7.63771E-06	7.08691E-06	6.87371E-06	6.81038E-06
RS.A2	A	6.89009E-06	7.1455E-06	7.47635E-06	7.49539E-06	7.37458E-06	7.33399E-06	7.28651E-06	7.2622E-06	7.24822E-06	7.03339E-06	6.73969E-06	6.63535E-06	6.66742E-06	6.62501E-06	6.50122E-06	6.5533E-06	6.76265E-06	6.81952E-06	6.72801E-06	6.76008E-06	6.95336E-06	6.98065E-06	6.76879E-06	6.58125E-06	6.6026E-06	6.77893E-06	6.96647E-06	6.97768E-06	6.92905E-06	7.03062E-06	6.94006E-06	6.43585E-06	5.91077E-06	5.71749E-06	5.98438E-06	6.45098E-06	6.46725E-06	6.07562E-06	5.955E-06	6.13823E-06	6.11466E-06	5.93928E-06	5.8581E-06	5.56899E-06	4.79863E-06	3.97505E-06	3.49515E-06	3.31997E-06
RS.A3	A	7.31998E-06	7.3744E-06	7.48829E-06	7.45591E-06	7.4335E-06	7.4863E-06	7.46467E-06	7.34953E-06	7.19198E-06	7.00535E-06	6.88402E-06	6.90065E-06	7.02908E-06	7.10764E-06	7.00709E-06	6.92485E-06	6.99638E-06	7.03375E-06	6.88444E-06	6.79002E-06	6.90721E-06	6.98368E-06	6.88559E-06	6.81495E-06	6.90433E-06	7.10092E-06	7.22478E-06	7.16081E-06	7.13966E-06	7.30466E-06	7.30791E-06	7.00194E-06	6.71807E-06	6.63001E-06	6.72521E-06	6.91718E-06	6.92873E-06	6.75785E-06	6.74373E-06	6.79616E-06	6.61337E-06	6.42475E-06	6.39442E-06	6.12172E-06	5.48454E-06	4.92052E-06	4.62956E-06	4.56013E-06
RS.A4	A	7.36194E-06	7.35427E-06	7.70471E-06	7.88384E-06	7.91404E-06	7.81891E-06	7.56969E-06	7.2855E-06	7.11776E-06	6.91492E-06	6.66199E-06	6.50923E-06	6.62197E-06	6.64966E-06	6.43064E-06	6.39685E-06	6.62726E-06	6.84759E-06	6.80242E-06	6.66211E-06	6.68464E-06	6.61826E-06	6.29656E-06	6.04508E-06	6.12656E-06	6.27297E-06	6.18143E-06	6.01105E-06	6.32903E-06	6.86232E-06	6.71698E-06	6.03332E-06	5.70779E-06	5.8318E-06	6.07969E-06	6.28109E-06	6.35357E-06	6.29977E-06	6.3374E-06	6.34124E-06	6.23629E-06	6.22528E-06	6.07132E-06	5.45391E-06	4.78655E-06	4.43359E-06	4.15071E-06	3.84399E-06
RS.A5	A	1.7416E-05	1.76278E-05	1.79006E-05	1.78988E-05	1.77838E-05	1.77209E-05	1.76576E-05	1.7625E-05	1.75361E-05	1.73248E-05	1.71568E-05	1.70763E-05	1.70851E-05	1.70437E-05	1.6919E-05	1.69381E-05	1.71387E-05	1.72079E-05	1.69951E-05	1.67629E-05	1.67425E-05	1.68113E-05	1.67213E-05	1.65631E-05	1.65231E-05	1.65422E-05	1.64443E-05	1.63079E-05	1.63382E-05	1.64309E-05	1.63638E-05	1.62752E-05	1.62333E-05	1.60918E-05	1.59205E-05	1.58604E-05	1.58231E-05	1.57377E-05	1.56902E-05	1.56628E-05	1.55713E-05	1.54563E-05	1.52808E-05	1.49494E-05	1.45104E-05	1.41528E-05	1.39298E-05	1.37444E-05
RS.A6	A	2.50577E-05	2.50635E-05	2.52671E-05	2.5514E-05	2.56243E-05	2.55616E-05	2.53932E-05	2.52187E-05	2.50233E-05	2.48375E-05	2.4774E-05	2.4774E-05	2.47814E-05	2.47307E-05	2.45979E-05	2.46114E-05	2.48011E-05	2.48378E-05	2.46033E-05	2.45054E-05	2.46734E-05	2.47345E-05	2.46188E-05	2.45514E-05	2.45952E-05	2.47213E-05	2.4832E-05	2.47895E-05	2.46583E-05	2.47624E-05	2.48328E-05	2.4536E-05	2.41699E-05	2.40426E-05	2.42446E-05	2.47148E-05	2.49431E-05	2.46231E-05	2.42678E-05	2.43127E-05	2.44922E-05	2.4587E-05	2.46397E-05	2.44063E-05	2.36485E-05	2.27944E-05	2.22855E-05	2.2104E-05
RS.A7	A	8.12741E-06	8.33726E-06	8.4627E-06	8.44524E-06	8.4285E-06	8.34479E-06	8.16041E-06	7.95079E-06	7.6827E-06	7.4066E-06	7.24793E-06	7.30832E-06	7.59531E-06	7.66956E-06	7.3559E-06	7.19339E-06	7.30017E-06	7.29945E-06	7.09175E-06	7.01941E-06	7.29911E-06	7.46891E-06	7.26707E-06	7.03783E-06	6.98497E-06	7.10072E-06	7.20212E-06	7.12955E-06	7.18312E-06	7.54508E-06	7.67148E-06	7.28692E-06	6.83469E-06	6.59111E-06	6.60032E-06	6.76989E-06	6.88827E-06	6.85503E-06	6.81306E-06	6.75972E-06	6.64527E-06	6.54972E-06	6.34106E-06	5.76435E-06	5.04355E-06	4.5741E-06	4.36352E-06	4.29536E-06
RS.A8	A	9.17288E-06	9.25125E-06	9.30123E-06	9.28851E-06	9.27318E-06	9.21548E-06	9.08874E-06	8.95233E-06	8.68691E-06	8.35981E-06	8.22012E-06	8.32585E-06	8.54096E-06	8.64727E-06	8.5571E-06	8.52701E-06	8.67841E-06	8.73814E-06	8.50077E-06	8.13631E-06	8.04227E-06	8.19332E-06	8.18095E-06	7.92746E-06	7.80105E-06	7.93279E-06	8.11689E-06	8.09656E-06	8.0609E-06	8.21399E-06	8.18367E-06	7.73516E-06	7.26395E-06	7.07281E-06	7.12914E-06	7.37162E-06	7.52471E-06	7.37196E-06	7.18116E-06	7.11904E-06	7.03955E-06	6.8901E-06	6.7044E-06	6.3773E-06	5.86804E-06	5.29541E-06	4.80716E-06	4.46099E-06
RS.B0	B	1.09601E-05	1.13797E-05	1.14688E-05	1.12604E-05	1.14996E-05	1.19495E-05	1.18605E-05	1.12657E-05	1.03682E-05	9.63604E-06	9.65875E-06	1.02966E-05	1.07081E-05	1.01658E-05	9.2416E-06	9.21311E-06	9.93068E-06	1.02164E-05	9.66521E-06	8.92549E-06	9.0605E-06	9.72453E-06	9.59186E-06	8.86616E-06	8.8429E-06	9.49937E-06	9.78743E-06	9.53365E-06	9.78798E-06	1.03805E-05	9.82404E-06	8.59891E-06	8.02391E-06	7.88312E-06	7.73297E-06	7.72651E-06	7.72762E-06	7.65426E-06	7.59316E-06	7.61531E-06	7.83537E-06	8.33301E-06	8.62285E-06	7.77894E-06	6.40077E-06	5.56154E-06	5.24087E-06	5.37533E-06
RS.B1	B	1.00849E-05	1.00994E-05	1.02638E-05	1.05266E-05	1.08584E-05	1.08174E-05	1.03081E-05	9.86425E-06	9.47064E-06	8.84716E-06	8.40048E-06	8.52422E-06	9.0271E-06	9.05859E-06	8.60878E-06	8.57344E-06	8.87936E-06	8.71207E-06	8.1699E-06	8.07228E-06	8.69364E-06	9.05576E-06	8.68017E-06	8.24271E-06	8.36544E-06	9.02184E-06	9.92967E-06	1.01358E-05	9.85078E-06	1.01015E-05	1.01231E-05	9.00482E-06	7.74935E-06	7.31401E-06	8.15714E-06	9.71286E-06	9.98303E-06	8.78731E-06	8.3866E-06	9.02214E-06	9.22659E-06	9.16685E-06	9.51236E-06	9.02113E-06	6.92891E-06	5.03861E-06	4.47132E-06	5.02939E-06
RS.B2	B	7.53668E-06	7.7082E-06	7.7899E-06	7.59918E-06	7.31548E-06	7.19474E-06	7.22282E-06	7.30391E-06	7.15732E-06	6.84523E-06	6.72433E-06	6.72418E-06	6.66245E-06	6.50282E-06	6.38825E-06	6.55452E-06	6.81028E-06	6.82965E-06	6.55405E-06	6.17469E-06	6.15756E-06	6.54773E-06	6.7332E-06	6.44966E-06	6.16867E-06	6.05333E-06	5.89038E-06	5.79772E-06	6.10409E-06	6.48662E-06	6.39697E-06	5.9808E-06	5.65159E-06	5.44628E-06	5.27762E-06	5.25764E-06	5.35539E-06	5.36889E-06	5.29591E-06	5.19291E-06	5.10403E-06	5.03119E-06	4.81462E-06	4.4243E-06	4.0005E-06	3.70839E-06	3.58178E-06	3.60115E-06
RS.B3	B	6.51622E-06	6.56459E-06	6.56883E-06	6.56459E-06	6.64841E-06	6.72098E-06	6.71206E-06	6.68107E-06	6.4451E-06	5.98252E-06	5.73172E-06	5.76483E-06	5.74722E-06	5.53421E-06	5.41183E-06	5.63676E-06	5.95589E-06	6.01741E-06	5.7314E-06	5.46767E-06	5.46555E-06	5.56186E-06	5.47759E-06	5.32332E-06	5.39187E-06	5.62573E-06	5.71635E-06	5.68347E-06	5.76896E-06	5.91342E-06	5.77843E-06	5.52741E-06	5.42431E-06	5.36066E-06	5.19982E-06	4.99483E-06	4.89975E-06	4.87489E-06	4.86386E-06	4.86944E-06	4.85105E-06	4.7261E-06	4.49927E-06	4.17568E-06	3.82791E-06	3.57244E-06	3.48438E-06	3.46933E-06
RS.B4	B	9.34944E-06	9.77251E-06	1.01455E-05	1.00646E-05	9.9647E-06	1.0011E-05	9.9149E-06	9.65314E-06	8.94498E-06	7.92914E-06	7.53671E-06	7.9599E-06	8.37157E-06	8.07947E-06	7.59509E-06	7.71843E-06	8.24571E-06	8.52661E-06	8.26475E-06	7.72199E-06	7.61015E-06	7.97161E-06	8.01398E-06	7.64102E-06	7.53734E-06	7.84523E-06	8.31068E-06	8.53739E-06	8.69871E-06	8.97951E-06	8.87949E-06	8.14842E-06	7.38669E-06	7.04072E-06	7.22171E-06	7.71781E-06	8.10605E-06	8.11348E-06	7.88248E-06	7.51328E-06	7.22903E-06	7.19869E-06	7.21417E-06	6.87552E-06	6.28684E-06	5.8444E-06	5.58673E-06	5.40982E-06
RS.B5	B	6.64516E-06	6.88228E-06	7.40548E-06	7.58723E-06	7.62517E-06	7.76903E-06	7.85279E-06	7.69786E-06	7.20626E-06	6.61667E-06	6.32901E-06	6.40494E-06	6.59466E-06	6.39702E-06	5.94642E-06	5.95897E-06	6.35884E-06	6.49639E-06	6.25145E-06	6.11394E-06	6.36843E-06	6.54551E-06	6.30051E-06	5.96379E-06	5.96689E-06	6.34939E-06	6.78725E-06	6.85527E-06	6.85689E-06	7.15094E-06	7.03878E-06	6.25799E-06	5.70476E-06	5.70472E-06	6.00975E-06	6.46346E-06	6.68172E-06	6.47944E-06	6.34346E-06	6.4414E-06	6.49663E-06	6.45544E-06	6.28629E-06	5.72515E-06	4.83362E-06	4.1334E-06	3.79199E-06	3.78727E-06
RS.B6	B	8.16717E-06	8.50891E-06	8.80305E-06	8.82377E-06	8.8374E-06	8.90573E-06	8.8992E-06	8.88794E-06	8.66573E-06	8.20994E-06	7.86943E-06	7.91997E-06	8.14938E-06	8.03524E-06	7.6281E-06	7.46759E-06	7.60662E-06	7.71242E-06	7.48728E-06	7.19854E-06	7.2556E-06	7.34296E-06	7.16645E-06	6.99885E-06	7.07427E-06	7.27453E-06	7.4481E-06	7.52182E-06	7.78331E-06	8.07868E-06	7.73997E-06	6.9591E-06	6.49319E-06	6.62039E-06	7.05128E-06	7.41678E-06	7.37873E-06	7.08932E-06	7.03169E-06	7.11544E-06	6.93175E-06	6.73859E-06	6.54193E-06	5.83242E-06	4.78893E-06	4.17983E-06	4.09721E-06	4.43176E-06
RS.B7	B	1.14823E-05	1.20138E-05	1.26411E-05	1.25857E-05	1.22826E-05	1.23585E-05	1.22439E-05	1.17681E-05	1.10833E-05	1.04556E-05	1.0169E-05	1.03933E-05	1.07894E-05	1.06587E-05	1.02647E-05	1.04196E-05	1.08954E-05	1.11037E-05	1.08921E-05	1.04906E-05	1.0376E-05	1.047E-05	1.03541E-05	1.01646E-05	1.02247E-05	1.05126E-05	1.08738E-05	1.12518E-05	1.16679E-05	1.18383E-05	1.1153E-05	9.91603E-06	9.13713E-06	9.15751E-06	9.61312E-06	1.02191E-05	1.06169E-05	1.04068E-05	1.0216E-05	1.01216E-05	9.68761E-06	9.34869E-06	9.46373E-06	9.15937E-06	7.9617E-06	6.93483E-06	6.66834E-06	6.649E-06
RS.B8	B	8.38201E-06	8.65784E-06	9.11562E-06	9.27163E-06	9.27938E-06	9.381E-06	9.34112E-06	9.00625E-06	8.34271E-06	7.76317E-06	7.78291E-06	8.11681E-06	8.19714E-06	7.87873E-06	7.51889E-06	7.50128E-06	7.89267E-06	8.14566E-06	7.82744E-06	7.29358E-06	7.27654E-06	7.54405E-06	7.49992E-06	7.17531E-06	7.0042E-06	7.02859E-06	7.03846E-06	7.09808E-06	7.63309E-06	8.49988E-06	8.55485E-06	7.74671E-06	7.01736E-06	6.7032E-06	6.56015E-06	6.51718E-06	6.45756E-06	6.41401E-06	6.59132E-06	6.84528E-06	6.90838E-06	7.00575E-06	6.94148E-06	6.20748E-06	5.1961E-06	4.67308E-06	4.55752E-06	4.63166E-06
RS.C0	C	2.54434E-05	2.51758E-05	2.49442E-05	2.46788E-05	2.54774E-05	2.70958E-05	2.82341E-05	2.80897E-05	2.64309E-05	2.44238E-05	2.40586E-05	2.53287E-05	2.55113E-05	2.29945E-05	2.00255E-05	2.00574E-05	2.28545E-05	2.4543E-05	2.29586E-05	2.13572E-05	2.23257E-05	2.36297E-05	2.27313E-05	2.10917E-05	2.07731E-05	2.2521E-05	2.46002E-05	2.52713E-05	2.59212E-05	2.81109E-05	2.83594E-05	2.44069E-05	2.06901E-05	1.96303E-05	2.02887E-05	2.31537E-05	2.62503E-05	2.57703E-05	2.45491E-05	2.57279E-05	2.66327E-05	2.57705E-05	2.54519E-05	2.51376E-05	2.24339E-05	1.95073E-05	1.88085E-05	1.93394E-05
RS.C1	C	9.11921E-06	9.37879E-06	1.00956E-05	1.04615E-05	1.04767E-05	1.04767E-05	1.0446E-05	1.03388E-05	1.01099E-05	9.7595E-06	9.5007E-06	9.48581E-06	9.47051E-06	9.01252E-06	8.47816E-06	8.52343E-06	9.02655E-06	9.43862E-06	9.43907E-06	9.24078E-06	9.34743E-06	9.54613E-06	9.27199E-06	8.73793E-06	8.60019E-06	8.96604E-06	9.45426E-06	9.60728E-06	9.7604E-06	1.01114E-05	9.79112E-06	8.78452E-06	8.11328E-06	8.08241E-06	8.69228E-06	9.43986E-06	9.45558E-06	9.02884E-06	9.0898E-06	9.28764E-06	9.14978E-06	9.10371E-06	9.08859E-06	8.23486E-06	6.69461E-06	5.5964E-06	5.23009E-06	5.5045E-06
RS.C2	C	1.94303E-05	2.08278E-05	2.22714E-05	2.17167E-05	2.16512E-05	2.15164E-05	2.0346E-05	1.90676E-05	1.70535E-05	1.47663E-05	1.53671E-05	1.86983E-05	2.05702E-05	1.81057E-05	1.42622E-05	1.32183E-05	1.40537E-05	1.49241E-05	1.52056E-05	1.55176E-05	1.70193E-05	1.76895E-05	1.57871E-05	1.42198E-05	1.57871E-05	1.80744E-05	1.90371E-05	1.88488E-05	2.09671E-05	2.47948E-05	2.54806E-05	2.24853E-05	1.95898E-05	1.80105E-05	1.9612E-05	2.39096E-05	2.57085E-05	2.40378E-05	2.3364E-05	2.33982E-05	2.16916E-05	1.98696E-05	1.95576E-05	1.8245E-05	1.50263E-05	1.30898E-05	1.33325E-05	1.58007E-05
RS.C3	C	1.75814E-05	1.76718E-05	1.79E-05	1.81372E-05	1.84949E-05	1.84201E-05	1.78808E-05	1.75586E-05	1.72256E-05	1.60738E-05	1.53017E-05	1.60053E-05	1.70996E-05	1.65108E-05	1.48489E-05	1.39636E-05	1.44729E-05	1.54795E-05	1.53728E-05	1.44555E-05	1.45696E-05	1.53627E-05	1.55973E-05	1.56183E-05	1.57989E-05	1.57624E-05	1.53672E-05	1.50907E-05	1.56502E-05	1.58145E-05	1.47622E-05	1.42822E-05	1.47905E-05	1.50141E-05	1.45523E-05	1.38213E-05	1.3982E-05	1.52369E-05	1.59159E-05	1.52432E-05	1.48005E-05	1.47494E-05	1.37792E-05	1.23227E-05	1.18426E-05	1.19841E-05	1.19695E-05	1.20443E-05
RS.C4	C	8.44443E-06	8.74835E-06	9.2894E-06	9.66829E-06	9.62976E-06	9.25697E-06	8.85384E-06	8.68976E-06	8.55812E-06	8.31506E-06	8.3515E-06	8.61897E-06	8.52987E-06	7.95029E-06	7.72919E-06	8.3834E-06	9.22819E-06	9.36612E-06	8.71801E-06	8.19736E-06	8.53161E-06	8.96927E-06	8.60049E-06	8.15464E-06	8.37137E-06	8.93056E-06	8.95479E-06	8.41374E-06	8.3773E-06	8.8758E-06	8.801E-06	8.04549E-06	7.50461E-06	7.50252E-06	7.6727E-06	7.7822E-06	7.68909E-06	7.45823E-06	7.26992E-06	7.12799E-06	7.1925E-06	7.2551E-06	6.95327E-06	6.36776E-06	5.98259E-06	5.82235E-06	5.83246E-06	5.90953E-06
RS.C5	C	1.74999E-05	1.80086E-05	1.89344E-05	1.96613E-05	1.99165E-05	1.94511E-05	1.89874E-05	1.89601E-05	1.82525E-05	1.66928E-05	1.5775E-05	1.57926E-05	1.64393E-05	1.64489E-05	1.53931E-05	1.51219E-05	1.63269E-05	1.70651E-05	1.62114E-05	1.50481E-05	1.4878E-05	1.51588E-05	1.50497E-05	1.49261E-05	1.56674E-05	1.68404E-05	1.74454E-05	1.7195E-05	1.69848E-05	1.70041E-05	1.61216E-05	1.47897E-05	1.41736E-05	1.37596E-05	1.32734E-05	1.2922E-05	1.23202E-05	1.1903E-05	1.24999E-05	1.35285E-05	1.42056E-05	1.45651E-05	1.40644E-05	1.26235E-05	1.112E-05	1.04075E-05	1.04027E-05	1.10109E-05
RS.C6	C	1.33946E-05	1.35335E-05	1.4149E-05	1.45833E-05	1.51539E-05	1.56318E-05	1.52846E-05	1.41572E-05	1.26008E-05	1.13331E-05	1.1246E-05	1.21161E-05	1.3042E-05	1.29357E-05	1.22875E-05	1.27763E-05	1.38562E-05	1.35743E-05	1.1939E-05	1.0738E-05	1.10457E-05	1.17048E-05	1.157E-05	1.15441E-05	1.20343E-05	1.28185E-05	1.31889E-05	1.25177E-05	1.21569E-05	1.31346E-05	1.33919E-05	1.2048E-05	1.05706E-05	1.00981E-05	1.10417E-05	1.26649E-05	1.32028E-05	1.25506E-05	1.23872E-05	1.2748E-05	1.26294E-05	1.26811E-05	1.27832E-05	1.13576E-05	8.78679E-06	7.23587E-06	7.18823E-06	8.49952E-06
RS.C7	C	1.01044E-05	1.05909E-05	1.11873E-05	1.12705E-05	1.11466E-05	1.08098E-05	1.0306E-05	9.96748E-06	9.7646E-06	9.39644E-06	9.49017E-06	1.02419E-05	1.06927E-05	1.00557E-05	9.12877E-06	9.13059E-06	9.58876E-06	9.58321E-06	9.08805E-06	8.86854E-06	9.42849E-06	1.0092E-05	9.88423E-06	9.17442E-06	8.93204E-06	9.35876E-06	9.83114E-06	1.00593E-05	1.05785E-05	1.13993E-05	1.15911E-05	1.0956E-05	1.0031E-05	9.36681E-06	9.64125E-06	1.06045E-05	1.1043E-05	1.06102E-05	1.01174E-05	9.80903E-06	9.69305E-06	9.90762E-06	1.01204E-05	9.35079E-06	7.79679E-06	6.68311E-06	6.3224E-06	6.54936E-06
RS.C8	C	8.44986E-06	8.79051E-06	9.08275E-06	9.03775E-06	8.84526E-06	8.7375E-06	8.83638E-06	8.8686E-06	8.36426E-06	7.73615E-06	7.50735E-06	7.60027E-06	7.73087E-06	7.59568E-06	7.35751E-06	7.44243E-06	7.83764E-06	8.13447E-06	8.02125E-06	7.61325E-06	7.45639E-06	7.63745E-06	7.6765E-06	7.41803E-06	7.30226E-06	7.40866E-06	7.35819E-06	7.21344E-06	7.6395E-06	8.25737E-06	7.9994E-06	7.18476E-06	6.83132E-06	7.05416E-06	7.31741E-06	7.23795E-06	7.08774E-06	7.16241E-06	7.32405E-06	7.34844E-06	7.17899E-06	6.96434E-06	6.65795E-06	6.01023E-06	5.32023E-06	4.94531E-06	4.66996E-06	4.58914E-06
RS.D0	D	2.88934E-05	2.87769E-05	2.84856E-05	2.77021E-05	2.74123E-05	2.77299E-05	2.75592E-05	2.73831E-05	2.71335E-05	2.62334E-05	2.53527E-05	2.51959E-05	2.57105E-05	2.54886E-05	2.43876E-05	2.4783E-05	2.6396E-05	2.70589E-05	2.5554E-05	2.34071E-05	2.33461E-05	2.5303E-05	2.62308E-05	2.53501E-05	2.47939E-05	2.58354E-05	2.67549E-05	2.57591E-05	2.52376E-05	2.62389E-05	2.6354E-05	2.50684E-05	2.37897E-05	2.36344E-05	2.48119E-05	2.59809E-05	2.63442E-05	2.64454E-05	2.72928E-05	2.78976E-05	2.69464E-05	2.5683E-05	2.47219E-05	2.31506E-05	2.17553E-05	2.15985E-05	2.17191E-05	2.14944E-05
RS.D1	D	7.96191E-06	8.13337E-06	8.59015E-06	8.94648E-06	9.17229E-06	9.26247E-06	8.78903E-06	8.08339E-06	7.48271E-06	7.03559E-06	6.96971E-06	7.54609E-06	8.21202E-06	8.20751E-06	7.58566E-06	7.28431E-06	7.51075E-06	7.6355E-06	7.4807E-06	7.41482E-06	7.61572E-06	7.61384E-06	7.32728E-06	7.13215E-06	7.44876E-06	8.14413E-06	8.57022E-06	8.54982E-06	8.89212E-06	9.40263E-06	8.81597E-06	7.59281E-06	6.94541E-06	7.04135E-06	7.97343E-06	9.16403E-06	9.43345E-06	8.8731E-06	8.70615E-06	8.72656E-06	8.57738E-06	9.05005E-06	9.76846E-06	9.10253E-06	7.17887E-06	5.49893E-06	4.72165E-06	5.03001E-06
RS.D2	D	1.40477E-05	1.36724E-05	1.39222E-05	1.43763E-05	1.47356E-05	1.46931E-05	1.47614E-05	1.50035E-05	1.4084E-05	1.24551E-05	1.20979E-05	1.29365E-05	1.39117E-05	1.37513E-05	1.27049E-05	1.26177E-05	1.35343E-05	1.39836E-05	1.37053E-05	1.32532E-05	1.34241E-05	1.35455E-05	1.2873E-05	1.20819E-05	1.246E-05	1.35371E-05	1.41678E-05	1.38894E-05	1.43784E-05	1.60945E-05	1.65284E-05	1.48918E-05	1.31813E-05	1.25214E-05	1.28995E-05	1.34806E-05	1.36836E-05	1.36549E-05	1.38887E-05	1.40352E-05	1.39292E-05	1.42675E-05	1.43226E-05	1.27593E-05	1.03602E-05	8.965E-06	8.8443E-06	9.4568E-06
RS.D3	D	1.24281E-05	1.2823E-05	1.29122E-05	1.26469E-05	1.25016E-05	1.2757E-05	1.31267E-05	1.32577E-05	1.27707E-05	1.18082E-05	1.11471E-05	1.13663E-05	1.17907E-05	1.12923E-05	1.03236E-05	1.05143E-05	1.13791E-05	1.16121E-05	1.10056E-05	1.04588E-05	1.05969E-05	1.083E-05	1.04826E-05	1.00639E-05	1.00359E-05	1.00525E-05	9.80288E-06	9.74451E-06	1.04408E-05	1.14313E-05	1.18125E-05	1.14238E-05	1.05282E-05	9.62635E-06	9.25754E-06	9.58551E-06	1.00701E-05	1.00441E-05	9.68002E-06	9.43272E-06	9.6344E-06	1.00222E-05	1.00004E-05	9.1845E-06	8.17827E-06	7.60585E-06	7.36426E-06	7.22329E-06
RS.D4	D	7.24404E-06	7.35929E-06	7.5624E-06	7.65456E-06	7.7472E-06	7.83345E-06	7.70837E-06	7.44075E-06	7.23592E-06	7.07742E-06	6.99166E-06	7.03626E-06	7.17916E-06	7.13751E-06	6.93994E-06	6.92692E-06	7.10754E-06	7.24011E-06	7.22021E-06	7.14612E-06	7.10975E-06	7.09377E-06	6.98982E-06	6.88932E-06	7.0214E-06	7.4372E-06	7.77202E-06	7.73392E-06	7.78504E-06	8.22553E-06	8.22294E-06	7.50182E-06	6.85908E-06	6.68977E-06	7.01205E-06	7.61239E-06	7.84891E-06	7.63758E-06	7.61804E-06	7.64262E-06	7.3502E-06	7.1826E-06	7.18739E-06	6.70219E-06	5.72145E-06	5.02367E-06	4.80115E-06	4.94809E-06
RS.D5	D	6.64104E-06	7.14263E-06	7.71323E-06	7.79925E-06	7.60122E-06	7.38969E-06	7.23568E-06	7.14966E-06	7.00162E-06	6.76906E-06	6.66904E-06	6.85407E-06	7.09561E-06	6.81408E-06	6.2075E-06	6.11451E-06	6.6026E-06	6.95866E-06	6.88715E-06	6.78763E-06	6.97015E-06	7.02214E-06	6.66357E-06	6.33753E-06	6.58358E-06	7.37022E-06	8.15234E-06	8.36437E-06	8.44989E-06	8.78793E-06	8.57986E-06	7.53267E-06	6.59302E-06	6.51453E-06	7.33168E-06	8.15229E-06	8.01323E-06	7.36861E-06	7.2286E-06	7.44715E-06	7.43867E-06	7.69772E-06	8.13729E-06	7.51169E-06	5.77842E-06	4.3427E-06	3.97364E-06	4.54374E-06
RS.D6	D	1.94261E-05	1.92645E-05	1.94913E-05	1.95517E-05	1.98225E-05	2.01625E-05	2.02113E-05	2.0628E-05	2.07452E-05	1.98509E-05	1.89041E-05	1.88278E-05	1.9083E-05	1.83214E-05	1.69442E-05	1.69398E-05	1.80126E-05	1.8539E-05	1.81222E-05	1.77094E-05	1.80862E-05	1.86694E-05	1.82766E-05	1.73818E-05	1.72886E-05	1.81506E-05	1.87089E-05	1.86361E-05	1.93609E-05	2.03085E-05	1.95237E-05	1.79982E-05	1.71767E-05	1.69983E-05	1.73178E-05	1.7549E-05	1.71531E-05	1.70319E-05	1.77722E-05	1.84026E-05	1.8373E-05	1.82998E-05	1.7823E-05	1.64071E-05	1.45736E-05	1.30965E-05	1.27161E-05	1.38004E-05
RS.D7	D	6.51826E-06	6.84787E-06	7.30912E-06	7.51162E-06	7.40029E-06	7.16024E-06	7.02567E-06	7.02129E-06	6.86087E-06	6.65121E-06	6.70306E-06	6.93858E-06	7.04129E-06	6.7263E-06	6.25512E-06	6.35068E-06	6.94358E-06	7.20379E-06	6.83355E-06	6.50671E-06	6.67721E-06	6.88103E-06	6.72353E-06	6.55596E-06	6.75554E-06	7.26003E-06	7.59387E-06	7.50708E-06	7.69643E-06	8.35127E-06	8.24709E-06	7.23649E-06	6.51372E-06	6.67575E-06	7.37544E-06	7.77999E-06	7.53394E-06	7.29096E-06	7.38067E-06	7.40537E-06	7.28411E-06	7.49831E-06	7.66473E-06	7.05183E-06	5.8101E-06	4.81704E-06	4.40211E-06	4.66655E-06
RS.D8	D	7.97756E-06	8.25205E-06	8.59245E-06	8.55736E-06	8.48397E-06	8.61671E-06	8.62007E-06	8.42644E-06	8.04179E-06	7.40188E-06	6.8854E-06	6.88876E-06	7.26349E-06	7.36862E-06	7.21574E-06	7.40997E-06	7.78791E-06	7.7905E-06	7.39258E-06	7.10634E-06	7.19972E-06	7.35993E-06	7.26151E-06	7.16645E-06	7.42935E-06	8.06438E-06	8.51753E-06	8.39745E-06	8.39837E-06	8.77477E-06	8.42766E-06	7.44216E-06	6.88052E-06	6.98977E-06	7.49297E-06	7.98625E-06	8.14905E-06	8.0189E-06	8.03477E-06	7.97801E-06	7.62907E-06	7.563E-06	7.69483E-06	7.10069E-06	5.95742E-06	5.34742E-06	5.22398E-06	5.35092E-06
RS.E0	E	2.81074E-05	2.76415E-05	2.75407E-05	2.73617E-05	2.8152E-05	2.93709E-05	2.9889E-05	3.02915E-05	3.01425E-05	2.88268E-05	2.76305E-05	2.78541E-05	2.79846E-05	2.57593E-05	2.32284E-05	2.34631E-05	2.51739E-05	2.52857E-05	2.34259E-05	2.14058E-05	2.15401E-05	2.31838E-05	2.38286E-05	2.30383E-05	2.23078E-05	2.21139E-05	2.1771E-05	2.18046E-05	2.3262E-05	2.50623E-05	2.53121E-05	2.39593E-05	2.21665E-05	2.10744E-05	2.12459E-05	2.21069E-05	2.34115E-05	2.43806E-05	2.35083E-05	2.17042E-05	2.1432E-05	2.2114E-05	2.18867E-05	2.05375E-05	1.96057E-05	1.98554E-05	2.05636E-05	2.1447E-05
RS.E1	E	8.89344E-06	9.27684E-06	9.88451E-06	1.0045E-05	1.02121E-05	1.05706E-05	1.05985E-05	1.03493E-05	9.78783E-06	9.04228E-06	8.69775E-06	9.17949E-06	9.76091E-06	9.32833E-06	8.35321E-06	8.11998E-06	8.52233E-06	8.70773E-06	8.38744E-06	8.25487E-06	8.71237E-06	9.08547E-06	9.04727E-06	8.76719E-06	8.5436E-06	8.88149E-06	9.59547E-06	9.84698E-06	1.01865E-05	1.08061E-05	1.02227E-05	8.60039E-06	7.55716E-06	7.3834E-06	7.72361E-06	8.16582E-06	8.04421E-06	7.79636E-06	8.21632E-06	8.92366E-06	9.27319E-06	9.57653E-06	9.77156E-06	8.82965E-06	6.81295E-06	5.31521E-06	4.96037E-06	5.65609E-06
RS.E2	E	9.54794E-06	9.82931E-06	1.00625E-05	1.01717E-05	1.08408E-05	1.12277E-05	1.12546E-05	1.15119E-05	1.11787E-05	1.02226E-05	9.70249E-06	9.60441E-06	9.59055E-06	8.67885E-06	7.13684E-06	7.03774E-06	8.22148E-06	8.63799E-06	7.7514E-06	6.6186E-06	6.85371E-06	8.20498E-06	8.91484E-06	8.60939E-06	8.08735E-06	7.88187E-06	8.01978E-06	8.6612E-06	9.882E-06	1.07076E-05	9.93848E-06	8.39471E-06	7.54693E-06	7.44696E-06	7.48491E-06	7.78481E-06	8.22264E-06	8.33282E-06	8.09129E-06	7.79693E-06	7.95878E-06	8.38537E-06	8.20396E-06	7.45061E-06	6.36962E-06	5.65976E-06	5.80599E-06	6.52607E-06
RS.E3	E	1.25546E-05	1.21145E-05	1.18605E-05	1.18437E-05	1.22499E-05	1.25374E-05	1.2402E-05	1.23176E-05	1.21146E-05	1.14039E-05	1.05239E-05	1.04223E-05	1.09637E-05	1.08961E-05	1.01348E-05	1.02367E-05	1.14554E-05	1.19631E-05	1.08292E-05	9.42457E-06	9.37368E-06	1.01858E-05	1.03549E-05	1.00165E-05	9.77968E-06	9.50888E-06	9.39035E-06	9.88105E-06	1.08118E-05	1.15056E-05	1.10993E-05	9.76236E-06	8.561E-06	8.01977E-06	8.05379E-06	8.23979E-06	8.34101E-06	8.42544E-06	8.52702E-06	8.61197E-06	8.83253E-06	9.1204E-06	8.9678E-06	7.95229E-06	6.73398E-06	5.87105E-06	5.32965E-06	4.9235E-06
RS.E4	E	5.73186E-06	6.13303E-06	6.33078E-06	6.27708E-06	6.41513E-06	6.72027E-06	6.60687E-06	6.39177E-06	5.7145E-06	4.5402E-06	3.86001E-06	4.2422E-06	4.34829E-06	3.26272E-06	2.4998E-06	3.85872E-06	5.88175E-06	6.26102E-06	4.72334E-06	3.12759E-06	3.05784E-06	3.72342E-06	3.89927E-06	3.91387E-06	4.35722E-06	5.28446E-06	5.83812E-06	5.18405E-06	4.86285E-06	5.85255E-06	6.15477E-06	4.57783E-06	3.05621E-06	2.57231E-06	2.7235E-06	3.00544E-06	3.4225E-06	4.36273E-06	5.62414E-06	6.13578E-06	5.82498E-06	5.70737E-06	5.44425E-06	4.22338E-06	2.45617E-06	1.57694E-06	1.85741E-06	2.2018E-06
RS.E5	E	8.72557E-06	8.84822E-06	9.48317E-06	9.95811E-06	1.01702E-05	1.03584E-05	1.04681E-05	1.02735E-05	9.15256E-06	7.66548E-06	7.28737E-06	7.95828E-06	8.45259E-06	7.85407E-06	6.77924E-06	6.83319E-06	7.77846E-06	8.1266E-06	7.52301E-06	6.92541E-06	7.13982E-06	7.45798E-06	7.03699E-06	6.46937E-06	6.63998E-06	7.24956E-06	7.32933E-06	6.91571E-06	7.26984E-06	8.28198E-06	8.31887E-06	7.4778E-06	7.00793E-06	6.86638E-06	6.55467E-06	6.40342E-06	6.80826E-06	7.10244E-06	7.32193E-06	7.54604E-06	7.5917E-06	7.65028E-06	7.64428E-06	7.13291E-06	6.51087E-06	6.1572E-06	5.94417E-06	5.79845E-06
RS.E6	E	6.88093E-06	7.42978E-06	8.30956E-06	8.53756E-06	8.33134E-06	8.47987E-06	9.02891E-06	9.15509E-06	8.20645E-06	6.7205E-06	5.71491E-06	5.60118E-06	6.14986E-06	6.33152E-06	5.68998E-06	5.59804E-06	6.48973E-06	6.91295E-06	6.06798E-06	5.26879E-06	5.50943E-06	5.97844E-06	5.8182E-06	5.54294E-06	5.85059E-06	6.07878E-06	5.64494E-06	5.28014E-06	5.93247E-06	6.89302E-06	6.6989E-06	5.76161E-06	5.25854E-06	4.96094E-06	4.72104E-06	4.66501E-06	4.83735E-06	4.98568E-06	5.29371E-06	5.48746E-06	5.31512E-06	5.18876E-06	4.80033E-06	3.89729E-06	2.85653E-06	2.20456E-06	2.02161E-06	2.28459E-06
RS.E7	E	8.41538E-06	9.07811E-06	9.51094E-06	9.0757E-06	8.58126E-06	8.2664E-06	7.80539E-06	7.6838E-06	7.88553E-06	7.93344E-06	8.03409E-06	8.29579E-06	8.36826E-06	7.94792E-06	7.38385E-06	7.48371E-06	8.31878E-06	8.75522E-06	7.99384E-06	7.24736E-06	7.54128E-06	7.86217E-06	7.52275E-06	7.31983E-06	7.75265E-06	8.43149E-06	8.82003E-06	8.87036E-06	9.23433E-06	9.64864E-06	9.02736E-06	7.67693E-06	6.81248E-06	6.66874E-06	7.19257E-06	8.02117E-06	8.15887E-06	7.83556E-06	8.06064E-06	8.66339E-06	8.84338E-06	8.64691E-06	8.33929E-06	7.57911E-06	6.34586E-06	5.42263E-06	5.12147E-06	5.19635E-06
RS.E8	E	1.08768E-05	1.15226E-05	1.22549E-05	1.26999E-05	1.29403E-05	1.28231E-05	1.22974E-05	1.17489E-05	1.13971E-05	1.0975E-05	1.0377E-05	1.01635E-05	1.08352E-05	1.08797E-05	9.85005E-06	9.39286E-06	9.91555E-06	1.01402E-05	9.60673E-06	9.19834E-06	9.75476E-06	1.04494E-05	1.01821E-05	9.54516E-06	9.78947E-06	1.10244E-05	1.22228E-05	1.2508E-05	1.26174E-05	1.28997E-05	1.18645E-05	9.81177E-06	8.64621E-06	8.73757E-06	9.58219E-06	1.08044E-05	1.1354E-05	1.12577E-05	1.14277E-05	1.14971E-05	1.12275E-05	1.1594E-05	1.23312E-05	1.11925E-05	8.00102E-06	5.50714E-06	5.0909E-06	6.43233E-06
[truncated: 1,820 more columns]
