# Supplementary material for: Participants in the Trans-Antarctic Winter Traverse Expedition Showed Increased Bacterial Load and Diversity in Saliva but Maintained Individual Differences within Stool Microbiota and Across Metabolite Fingerprints
Source: Int J Mol Sci. 2023 Mar 2;24(5):4850. doi: 10.3390/ijms24054850 (PMC10002533; doi:10.3390/ijms24054850)
Supplement: Supplementary file 1 [file ijms-24-04850-s001.zip › fingerprinting_data/ftir_rs_tr.csv]

Sample	Class	3999.95914	3998.03052	3996.10189	3994.17327	3992.24465	3990.31603	3988.38741	3986.45879	3984.53017	3982.60155	3980.67293	3978.74431	3976.81569	3974.88707	3972.95845	3971.02983	3969.10121	3967.17259	3965.24396	3963.31534	3961.38672	3959.4581	3957.52948	3955.60086	3953.67224	3951.74362	3949.815	3947.88638	3945.95776	3944.02914	3942.10052	3940.1719	3938.24328	3936.31466	3934.38604	3932.45741	3930.52879	3928.60017	3926.67155	3924.74293	3922.81431	3920.88569	3918.95707	3917.02845	3915.09983	3913.17121	3911.24259	3909.31397
RS.A0	B	1.35E-05	1.53E-05	1.75E-05	1.79E-05	1.69E-05	1.59E-05	1.48E-05	1.37E-05	1.24E-05	1.14E-05	1.15E-05	1.26E-05	1.33E-05	1.33E-05	1.29E-05	1.35E-05	1.42E-05	1.37E-05	1.26E-05	1.21E-05	1.30E-05	1.41E-05	1.37E-05	1.21E-05	1.11E-05	1.13E-05	1.19E-05	1.20E-05	1.27E-05	1.45E-05	1.47E-05	1.23E-05	1.01E-05	9.87E-06	1.12E-05	1.28E-05	1.32E-05	1.27E-05	1.31E-05	1.43E-05	1.44E-05	1.39E-05	1.36E-05	1.27E-05	1.09E-05	9.56E-06	8.64E-06	8.37E-06
RS.A1	T1	1.12E-05	1.16E-05	1.18E-05	1.18E-05	1.18E-05	1.19E-05	1.17E-05	1.16E-05	1.12E-05	1.05E-05	1.01E-05	1.02E-05	1.03E-05	1.01E-05	9.84E-06	1.00E-05	1.07E-05	1.11E-05	1.06E-05	9.74E-06	1.00E-05	1.12E-05	1.16E-05	1.07E-05	1.01E-05	1.02E-05	0.000198515	1.02E-05	1.03E-05	1.05E-05	1.03E-05	9.74E-06	9.36E-06	9.15E-06	8.87E-06	8.82E-06	9.02E-06	9.22E-06	9.31E-06	9.29E-06	9.46E-06	9.77E-06	9.56E-06	8.65E-06	7.64E-06	7.09E-06	6.87E-06	6.81E-06
RS.A2	T1	6.89E-06	7.15E-06	7.48E-06	7.50E-06	7.37E-06	7.33E-06	7.29E-06	7.26E-06	7.25E-06	7.03E-06	6.74E-06	6.64E-06	6.67E-06	6.63E-06	6.50E-06	6.55E-06	6.76E-06	6.82E-06	6.73E-06	6.76E-06	6.95E-06	6.98E-06	6.77E-06	6.58E-06	6.60E-06	6.78E-06	6.97E-06	6.98E-06	6.93E-06	7.03E-06	6.94E-06	6.44E-06	5.91E-06	5.72E-06	5.98E-06	6.45E-06	6.47E-06	6.08E-06	5.96E-06	6.14E-06	6.11E-06	5.94E-06	5.86E-06	5.57E-06	4.80E-06	3.98E-06	3.50E-06	3.32E-06
RS.A3	T1	7.32E-06	7.37E-06	7.49E-06	7.46E-06	7.43E-06	7.49E-06	7.46E-06	7.35E-06	7.19E-06	7.01E-06	6.88E-06	6.90E-06	7.03E-06	7.11E-06	7.01E-06	6.92E-06	7.00E-06	7.03E-06	6.88E-06	6.79E-06	6.91E-06	6.98E-06	6.89E-06	6.81E-06	6.90E-06	7.10E-06	7.22E-06	7.16E-06	7.14E-06	7.30E-06	7.31E-06	7.00E-06	6.72E-06	6.63E-06	6.73E-06	6.92E-06	6.93E-06	6.76E-06	6.74E-06	6.80E-06	6.61E-06	6.42E-06	6.39E-06	6.12E-06	5.48E-06	4.92E-06	4.63E-06	4.56E-06
RS.A4	S1	7.36E-06	7.35E-06	7.70E-06	7.88E-06	7.91E-06	7.82E-06	7.57E-06	7.29E-06	7.12E-06	6.91E-06	6.66E-06	6.51E-06	6.62E-06	6.65E-06	6.43E-06	6.40E-06	6.63E-06	6.85E-06	6.80E-06	6.66E-06	6.68E-06	6.62E-06	6.30E-06	6.05E-06	6.13E-06	6.27E-06	6.18E-06	6.01E-06	6.33E-06	6.86E-06	6.72E-06	6.03E-06	5.71E-06	5.83E-06	6.08E-06	6.28E-06	6.35E-06	6.30E-06	6.34E-06	6.34E-06	6.24E-06	6.23E-06	6.07E-06	5.45E-06	4.79E-06	4.43E-06	4.15E-06	3.84E-06
RS.A5	S1	1.74E-05	1.76E-05	1.79E-05	1.79E-05	1.78E-05	1.77E-05	1.77E-05	1.76E-05	1.75E-05	1.73E-05	1.72E-05	1.71E-05	1.71E-05	1.70E-05	1.69E-05	1.69E-05	1.71E-05	1.72E-05	1.70E-05	1.68E-05	1.67E-05	1.68E-05	1.67E-05	1.66E-05	1.65E-05	1.65E-05	1.64E-05	1.63E-05	1.63E-05	1.64E-05	1.64E-05	1.63E-05	1.62E-05	1.61E-05	1.59E-05	1.59E-05	1.58E-05	1.57E-05	1.57E-05	1.57E-05	1.56E-05	1.55E-05	1.53E-05	1.49E-05	1.45E-05	1.42E-05	1.39E-05	1.37E-05
RS.A6	S1	2.51E-05	2.51E-05	2.53E-05	2.55E-05	2.56E-05	2.56E-05	2.54E-05	2.52E-05	2.50E-05	2.48E-05	2.48E-05	2.48E-05	2.48E-05	2.47E-05	2.46E-05	2.46E-05	2.48E-05	2.48E-05	2.46E-05	2.45E-05	2.47E-05	2.47E-05	2.46E-05	2.46E-05	2.46E-05	2.47E-05	2.48E-05	2.48E-05	2.47E-05	2.48E-05	2.48E-05	2.45E-05	2.42E-05	2.40E-05	2.42E-05	2.47E-05	2.49E-05	2.46E-05	2.43E-05	2.43E-05	2.45E-05	2.46E-05	2.46E-05	2.44E-05	2.36E-05	2.28E-05	2.23E-05	2.21E-05
RS.A7	T2	8.13E-06	8.34E-06	8.46E-06	8.45E-06	8.43E-06	8.34E-06	8.16E-06	7.95E-06	7.68E-06	7.41E-06	7.25E-06	7.31E-06	7.60E-06	7.67E-06	7.36E-06	7.19E-06	7.30E-06	7.30E-06	7.09E-06	7.02E-06	7.30E-06	7.47E-06	7.27E-06	7.04E-06	6.98E-06	7.10E-06	7.20E-06	7.13E-06	7.18E-06	7.55E-06	7.67E-06	7.29E-06	6.83E-06	6.59E-06	6.60E-06	6.77E-06	6.89E-06	6.86E-06	6.81E-06	6.76E-06	6.65E-06	6.55E-06	6.34E-06	5.76E-06	5.04E-06	4.57E-06	4.36E-06	4.30E-06
RS.A8	T2	9.17E-06	9.25E-06	9.30E-06	9.29E-06	9.27E-06	9.22E-06	9.09E-06	8.95E-06	8.69E-06	8.36E-06	8.22E-06	8.33E-06	8.54E-06	8.65E-06	8.56E-06	8.53E-06	8.68E-06	8.74E-06	8.50E-06	8.14E-06	8.04E-06	8.19E-06	8.18E-06	7.93E-06	7.80E-06	7.93E-06	8.12E-06	8.10E-06	8.06E-06	8.21E-06	8.18E-06	7.74E-06	7.26E-06	7.07E-06	7.13E-06	7.37E-06	7.52E-06	7.37E-06	7.18E-06	7.12E-06	7.04E-06	6.89E-06	6.70E-06	6.38E-06	5.87E-06	5.30E-06	4.81E-06	4.46E-06
RS.B0	B	1.10E-05	1.14E-05	1.15E-05	1.13E-05	1.15E-05	1.19E-05	1.19E-05	1.13E-05	1.04E-05	9.64E-06	9.66E-06	1.03E-05	1.07E-05	1.02E-05	9.24E-06	9.21E-06	9.93E-06	1.02E-05	9.67E-06	8.93E-06	9.06E-06	9.72E-06	9.59E-06	8.87E-06	8.84E-06	9.50E-06	9.79E-06	9.53E-06	9.79E-06	1.04E-05	9.82E-06	8.60E-06	8.02E-06	7.88E-06	7.73E-06	7.73E-06	7.73E-06	7.65E-06	7.59E-06	7.62E-06	7.84E-06	8.33E-06	8.62E-06	7.78E-06	6.40E-06	5.56E-06	5.24E-06	5.38E-06
RS.B1	T1	1.01E-05	1.01E-05	1.03E-05	1.05E-05	1.09E-05	1.08E-05	1.03E-05	9.86E-06	9.47E-06	8.85E-06	8.40E-06	8.52E-06	9.03E-06	9.06E-06	8.61E-06	8.57E-06	8.88E-06	8.71E-06	8.17E-06	8.07E-06	8.69E-06	9.06E-06	8.68E-06	8.24E-06	8.37E-06	9.02E-06	9.93E-06	1.01E-05	9.85E-06	1.01E-05	1.01E-05	9.00E-06	7.75E-06	7.31E-06	8.16E-06	9.71E-06	9.98E-06	8.79E-06	8.39E-06	9.02E-06	9.23E-06	9.17E-06	9.51E-06	9.02E-06	6.93E-06	5.04E-06	4.47E-06	5.03E-06
RS.B2	T1	7.54E-06	7.71E-06	7.79E-06	7.60E-06	7.32E-06	7.19E-06	7.22E-06	7.30E-06	7.16E-06	6.85E-06	6.72E-06	6.72E-06	6.66E-06	6.50E-06	6.39E-06	6.55E-06	6.81E-06	6.83E-06	6.55E-06	6.17E-06	6.16E-06	6.55E-06	6.73E-06	6.45E-06	6.17E-06	6.05E-06	5.89E-06	5.80E-06	6.10E-06	6.49E-06	6.40E-06	5.98E-06	5.65E-06	5.45E-06	5.28E-06	5.26E-06	5.36E-06	5.37E-06	5.30E-06	5.19E-06	5.10E-06	5.03E-06	4.81E-06	4.42E-06	4.00E-06	3.71E-06	3.58E-06	3.60E-06
RS.B3	T1	6.52E-06	6.56E-06	6.57E-06	6.56E-06	6.65E-06	6.72E-06	6.71E-06	6.68E-06	6.45E-06	5.98E-06	5.73E-06	5.76E-06	5.75E-06	5.53E-06	5.41E-06	5.64E-06	5.96E-06	6.02E-06	5.73E-06	5.47E-06	5.47E-06	5.56E-06	5.48E-06	5.32E-06	5.39E-06	5.63E-06	5.72E-06	5.68E-06	5.77E-06	5.91E-06	5.78E-06	5.53E-06	5.42E-06	5.36E-06	5.20E-06	4.99E-06	4.90E-06	4.87E-06	4.86E-06	4.87E-06	4.85E-06	4.73E-06	4.50E-06	4.18E-06	3.83E-06	3.57E-06	3.48E-06	3.47E-06
RS.B4	S1	9.35E-06	9.77E-06	1.01E-05	1.01E-05	9.96E-06	1.00E-05	9.91E-06	9.65E-06	8.94E-06	7.93E-06	7.54E-06	7.96E-06	8.37E-06	8.08E-06	7.60E-06	7.72E-06	8.25E-06	8.53E-06	8.26E-06	7.72E-06	7.61E-06	7.97E-06	8.01E-06	7.64E-06	7.54E-06	7.85E-06	8.31E-06	8.54E-06	8.70E-06	8.98E-06	8.88E-06	8.15E-06	7.39E-06	7.04E-06	7.22E-06	7.72E-06	8.11E-06	8.11E-06	7.88E-06	7.51E-06	7.23E-06	7.20E-06	7.21E-06	6.88E-06	6.29E-06	5.84E-06	5.59E-06	5.41E-06
RS.B5	S1	6.65E-06	6.88E-06	7.41E-06	7.59E-06	7.63E-06	7.77E-06	7.85E-06	7.70E-06	7.21E-06	6.62E-06	6.33E-06	6.40E-06	6.59E-06	6.40E-06	5.95E-06	5.96E-06	6.36E-06	6.50E-06	6.25E-06	6.11E-06	6.37E-06	6.55E-06	6.30E-06	5.96E-06	5.97E-06	6.35E-06	6.79E-06	6.86E-06	6.86E-06	7.15E-06	7.04E-06	6.26E-06	5.70E-06	5.70E-06	6.01E-06	6.46E-06	6.68E-06	6.48E-06	6.34E-06	6.44E-06	6.50E-06	6.46E-06	6.29E-06	5.73E-06	4.83E-06	4.13E-06	3.79E-06	3.79E-06
RS.B6	S1	8.17E-06	8.51E-06	8.80E-06	8.82E-06	8.84E-06	8.91E-06	8.90E-06	8.89E-06	8.67E-06	8.21E-06	7.87E-06	7.92E-06	8.15E-06	8.04E-06	7.63E-06	7.47E-06	7.61E-06	7.71E-06	7.49E-06	7.20E-06	7.26E-06	7.34E-06	7.17E-06	7.00E-06	7.07E-06	7.27E-06	7.45E-06	7.52E-06	7.78E-06	8.08E-06	7.74E-06	6.96E-06	6.49E-06	6.62E-06	7.05E-06	7.42E-06	7.38E-06	7.09E-06	7.03E-06	7.12E-06	6.93E-06	6.74E-06	6.54E-06	5.83E-06	4.79E-06	4.18E-06	4.10E-06	4.43E-06
RS.B7	T2	1.15E-05	1.20E-05	1.26E-05	1.26E-05	1.23E-05	1.24E-05	1.22E-05	1.18E-05	1.11E-05	1.05E-05	1.02E-05	1.04E-05	1.08E-05	1.07E-05	1.03E-05	1.04E-05	1.09E-05	1.11E-05	1.09E-05	1.05E-05	1.04E-05	1.05E-05	1.04E-05	1.02E-05	1.02E-05	1.05E-05	1.09E-05	1.13E-05	1.17E-05	1.18E-05	1.12E-05	9.92E-06	9.14E-06	9.16E-06	9.61E-06	1.02E-05	1.06E-05	1.04E-05	1.02E-05	1.01E-05	9.69E-06	9.35E-06	9.46E-06	9.16E-06	7.96E-06	6.93E-06	6.67E-06	6.65E-06
RS.B8	T2	8.38E-06	8.66E-06	9.12E-06	9.27E-06	9.28E-06	9.38E-06	9.34E-06	9.01E-06	8.34E-06	7.76E-06	7.78E-06	8.12E-06	8.20E-06	7.88E-06	7.52E-06	7.50E-06	7.89E-06	8.15E-06	7.83E-06	7.29E-06	7.28E-06	7.54E-06	7.50E-06	7.18E-06	7.00E-06	7.03E-06	7.04E-06	7.10E-06	7.63E-06	8.50E-06	8.55E-06	7.75E-06	7.02E-06	6.70E-06	6.56E-06	6.52E-06	6.46E-06	6.41E-06	6.59E-06	6.85E-06	6.91E-06	7.01E-06	6.94E-06	6.21E-06	5.20E-06	4.67E-06	4.56E-06	4.63E-06
RS.C0	B	2.54E-05	2.52E-05	2.49E-05	2.47E-05	2.55E-05	2.71E-05	2.82E-05	2.81E-05	2.64E-05	2.44E-05	2.41E-05	2.53E-05	2.55E-05	2.30E-05	2.00E-05	2.01E-05	2.29E-05	2.45E-05	2.30E-05	2.14E-05	2.23E-05	2.36E-05	2.27E-05	2.11E-05	2.08E-05	2.25E-05	2.46E-05	2.53E-05	2.59E-05	2.81E-05	2.84E-05	2.44E-05	2.07E-05	1.96E-05	2.03E-05	2.32E-05	2.63E-05	2.58E-05	2.45E-05	2.57E-05	2.66E-05	2.58E-05	2.55E-05	2.51E-05	2.24E-05	1.95E-05	1.88E-05	1.93E-05
RS.C1	T1	9.12E-06	9.38E-06	1.01E-05	1.05E-05	1.05E-05	1.05E-05	1.04E-05	1.03E-05	1.01E-05	9.76E-06	9.50E-06	9.49E-06	9.47E-06	9.01E-06	8.48E-06	8.52E-06	9.03E-06	9.44E-06	9.44E-06	9.24E-06	9.35E-06	9.55E-06	9.27E-06	8.74E-06	8.60E-06	8.97E-06	9.45E-06	9.61E-06	9.76E-06	1.01E-05	9.79E-06	8.78E-06	8.11E-06	8.08E-06	8.69E-06	9.44E-06	9.46E-06	9.03E-06	9.09E-06	9.29E-06	9.15E-06	9.10E-06	9.09E-06	8.23E-06	6.69E-06	5.60E-06	5.23E-06	5.50E-06
RS.C2	T1	1.94E-05	2.08E-05	2.23E-05	2.17E-05	2.17E-05	2.15E-05	2.03E-05	1.91E-05	1.71E-05	1.48E-05	1.54E-05	1.87E-05	2.06E-05	1.81E-05	1.43E-05	1.32E-05	1.41E-05	1.49E-05	1.52E-05	1.55E-05	1.70E-05	1.77E-05	1.58E-05	1.42E-05	1.58E-05	1.81E-05	1.90E-05	1.88E-05	2.10E-05	2.48E-05	2.55E-05	2.25E-05	1.96E-05	1.80E-05	1.96E-05	2.39E-05	2.57E-05	2.40E-05	2.34E-05	2.34E-05	2.17E-05	1.99E-05	1.96E-05	1.82E-05	1.50E-05	1.31E-05	1.33E-05	1.58E-05
RS.C3	T1	1.76E-05	1.77E-05	1.79E-05	1.81E-05	1.85E-05	1.84E-05	1.79E-05	1.76E-05	1.72E-05	1.61E-05	1.53E-05	1.60E-05	1.71E-05	1.65E-05	1.48E-05	1.40E-05	1.45E-05	1.55E-05	1.54E-05	1.45E-05	1.46E-05	1.54E-05	1.56E-05	1.56E-05	1.58E-05	1.58E-05	1.54E-05	1.51E-05	1.57E-05	1.58E-05	1.48E-05	1.43E-05	1.48E-05	1.50E-05	1.46E-05	1.38E-05	1.40E-05	1.52E-05	1.59E-05	1.52E-05	1.48E-05	1.47E-05	1.38E-05	1.23E-05	1.18E-05	1.20E-05	1.20E-05	1.20E-05
RS.C4	S1	8.44E-06	8.75E-06	9.29E-06	9.67E-06	9.63E-06	9.26E-06	8.85E-06	8.69E-06	8.56E-06	8.32E-06	8.35E-06	8.62E-06	8.53E-06	7.95E-06	7.73E-06	8.38E-06	9.23E-06	9.37E-06	8.72E-06	8.20E-06	8.53E-06	8.97E-06	8.60E-06	8.15E-06	8.37E-06	8.93E-06	8.95E-06	8.41E-06	8.38E-06	8.88E-06	8.80E-06	8.05E-06	7.50E-06	7.50E-06	7.67E-06	7.78E-06	7.69E-06	7.46E-06	7.27E-06	7.13E-06	7.19E-06	7.26E-06	6.95E-06	6.37E-06	5.98E-06	5.82E-06	5.83E-06	5.91E-06
RS.C5	S1	1.75E-05	1.80E-05	1.89E-05	1.97E-05	1.99E-05	1.95E-05	1.90E-05	1.90E-05	1.83E-05	1.67E-05	1.58E-05	1.58E-05	1.64E-05	1.64E-05	1.54E-05	1.51E-05	1.63E-05	1.71E-05	1.62E-05	1.50E-05	1.49E-05	1.52E-05	1.50E-05	1.49E-05	1.57E-05	1.68E-05	1.74E-05	1.72E-05	1.70E-05	1.70E-05	1.61E-05	1.48E-05	1.42E-05	1.38E-05	1.33E-05	1.29E-05	1.23E-05	1.19E-05	1.25E-05	1.35E-05	1.42E-05	1.46E-05	1.41E-05	1.26E-05	1.11E-05	1.04E-05	1.04E-05	1.10E-05
RS.C6	S1	1.34E-05	1.35E-05	1.41E-05	1.46E-05	1.52E-05	1.56E-05	1.53E-05	1.42E-05	1.26E-05	1.13E-05	1.12E-05	1.21E-05	1.30E-05	1.29E-05	1.23E-05	1.28E-05	1.39E-05	1.36E-05	1.19E-05	1.07E-05	1.10E-05	1.17E-05	1.16E-05	1.15E-05	1.20E-05	1.28E-05	1.32E-05	1.25E-05	1.22E-05	1.31E-05	1.34E-05	1.20E-05	1.06E-05	1.01E-05	1.10E-05	1.27E-05	1.32E-05	1.26E-05	1.24E-05	1.27E-05	1.26E-05	1.27E-05	1.28E-05	1.14E-05	8.79E-06	7.24E-06	7.19E-06	8.50E-06
RS.C7	T2	1.01E-05	1.06E-05	1.12E-05	1.13E-05	1.11E-05	1.08E-05	1.03E-05	9.97E-06	9.76E-06	9.40E-06	9.49E-06	1.02E-05	1.07E-05	1.01E-05	9.13E-06	9.13E-06	9.59E-06	9.58E-06	9.09E-06	8.87E-06	9.43E-06	1.01E-05	9.88E-06	9.17E-06	8.93E-06	9.36E-06	9.83E-06	1.01E-05	1.06E-05	1.14E-05	1.16E-05	1.10E-05	1.00E-05	9.37E-06	9.64E-06	1.06E-05	1.10E-05	1.06E-05	1.01E-05	9.81E-06	9.69E-06	9.91E-06	1.01E-05	9.35E-06	7.80E-06	6.68E-06	6.32E-06	6.55E-06
RS.C8	T2	8.45E-06	8.79E-06	9.08E-06	9.04E-06	8.85E-06	8.74E-06	8.84E-06	8.87E-06	8.36E-06	7.74E-06	7.51E-06	7.60E-06	7.73E-06	7.60E-06	7.36E-06	7.44E-06	7.84E-06	8.13E-06	8.02E-06	7.61E-06	7.46E-06	7.64E-06	7.68E-06	7.42E-06	7.30E-06	7.41E-06	7.36E-06	7.21E-06	7.64E-06	8.26E-06	8.00E-06	7.18E-06	6.83E-06	7.05E-06	7.32E-06	7.24E-06	7.09E-06	7.16E-06	7.32E-06	7.35E-06	7.18E-06	6.96E-06	6.66E-06	6.01E-06	5.32E-06	4.95E-06	4.67E-06	4.59E-06
RS.D0	B	2.89E-05	2.88E-05	2.85E-05	2.77E-05	2.74E-05	2.77E-05	2.76E-05	2.74E-05	2.71E-05	2.62E-05	2.54E-05	2.52E-05	2.57E-05	2.55E-05	2.44E-05	2.48E-05	2.64E-05	2.71E-05	2.56E-05	2.34E-05	2.33E-05	2.53E-05	2.62E-05	2.54E-05	2.48E-05	2.58E-05	2.68E-05	2.58E-05	2.52E-05	2.62E-05	2.64E-05	2.51E-05	2.38E-05	2.36E-05	2.48E-05	2.60E-05	2.63E-05	2.64E-05	2.73E-05	2.79E-05	2.69E-05	2.57E-05	2.47E-05	2.32E-05	2.18E-05	2.16E-05	2.17E-05	2.15E-05
RS.D1	T1	7.96E-06	8.13E-06	8.59E-06	8.95E-06	9.17E-06	9.26E-06	8.79E-06	8.08E-06	7.48E-06	7.04E-06	6.97E-06	7.55E-06	8.21E-06	8.21E-06	7.59E-06	7.28E-06	7.51E-06	7.64E-06	7.48E-06	7.41E-06	7.62E-06	7.61E-06	7.33E-06	7.13E-06	7.45E-06	8.14E-06	8.57E-06	8.55E-06	8.89E-06	9.40E-06	8.82E-06	7.59E-06	6.95E-06	7.04E-06	7.97E-06	9.16E-06	9.43E-06	8.87E-06	8.71E-06	8.73E-06	8.58E-06	9.05E-06	9.77E-06	9.10E-06	7.18E-06	5.50E-06	4.72E-06	5.03E-06
RS.D2	T1	1.40E-05	1.37E-05	1.39E-05	1.44E-05	1.47E-05	1.47E-05	1.48E-05	1.50E-05	1.41E-05	1.25E-05	1.21E-05	1.29E-05	1.39E-05	1.38E-05	1.27E-05	1.26E-05	1.35E-05	1.40E-05	1.37E-05	1.33E-05	1.34E-05	1.35E-05	1.29E-05	1.21E-05	1.25E-05	1.35E-05	1.42E-05	1.39E-05	1.44E-05	1.61E-05	1.65E-05	1.49E-05	1.32E-05	1.25E-05	1.29E-05	1.35E-05	1.37E-05	1.37E-05	1.39E-05	1.40E-05	1.39E-05	1.43E-05	1.43E-05	1.28E-05	1.04E-05	8.97E-06	8.84E-06	9.46E-06
RS.D3	T1	1.24E-05	1.28E-05	1.29E-05	1.26E-05	1.25E-05	1.28E-05	1.31E-05	1.33E-05	1.28E-05	1.18E-05	1.11E-05	1.14E-05	1.18E-05	1.13E-05	1.03E-05	1.05E-05	1.14E-05	1.16E-05	1.10E-05	1.05E-05	1.06E-05	1.08E-05	1.05E-05	1.01E-05	1.00E-05	1.01E-05	9.80E-06	9.74E-06	1.04E-05	1.14E-05	1.18E-05	1.14E-05	1.05E-05	9.63E-06	9.26E-06	9.59E-06	1.01E-05	1.00E-05	9.68E-06	9.43E-06	9.63E-06	1.00E-05	1.00E-05	9.18E-06	8.18E-06	7.61E-06	7.36E-06	7.22E-06
RS.D4	S1	7.24E-06	7.36E-06	7.56E-06	7.65E-06	7.75E-06	7.83E-06	7.71E-06	7.44E-06	7.24E-06	7.08E-06	6.99E-06	7.04E-06	7.18E-06	7.14E-06	6.94E-06	6.93E-06	7.11E-06	7.24E-06	7.22E-06	7.15E-06	7.11E-06	7.09E-06	6.99E-06	6.89E-06	7.02E-06	7.44E-06	7.77E-06	7.73E-06	7.79E-06	8.23E-06	8.22E-06	7.50E-06	6.86E-06	6.69E-06	7.01E-06	7.61E-06	7.85E-06	7.64E-06	7.62E-06	7.64E-06	7.35E-06	7.18E-06	7.19E-06	6.70E-06	5.72E-06	5.02E-06	4.80E-06	4.95E-06
RS.D5	S1	6.64E-06	7.14E-06	7.71E-06	7.80E-06	7.60E-06	7.39E-06	7.24E-06	7.15E-06	7.00E-06	6.77E-06	6.67E-06	6.85E-06	7.10E-06	6.81E-06	6.21E-06	6.11E-06	6.60E-06	6.96E-06	6.89E-06	6.79E-06	6.97E-06	7.02E-06	6.66E-06	6.34E-06	6.58E-06	7.37E-06	8.15E-06	8.36E-06	8.45E-06	8.79E-06	8.58E-06	7.53E-06	6.59E-06	6.51E-06	7.33E-06	8.15E-06	8.01E-06	7.37E-06	7.23E-06	7.45E-06	7.44E-06	7.70E-06	8.14E-06	7.51E-06	5.78E-06	4.34E-06	3.97E-06	4.54E-06
RS.D6	S1	1.94E-05	1.93E-05	1.95E-05	1.96E-05	1.98E-05	2.02E-05	2.02E-05	2.06E-05	2.07E-05	1.99E-05	1.89E-05	1.88E-05	1.91E-05	1.83E-05	1.69E-05	1.69E-05	1.80E-05	1.85E-05	1.81E-05	1.77E-05	1.81E-05	1.87E-05	1.83E-05	1.74E-05	1.73E-05	1.82E-05	1.87E-05	1.86E-05	1.94E-05	2.03E-05	1.95E-05	1.80E-05	1.72E-05	1.70E-05	1.73E-05	1.75E-05	1.72E-05	1.70E-05	1.78E-05	1.84E-05	1.84E-05	1.83E-05	1.78E-05	1.64E-05	1.46E-05	1.31E-05	1.27E-05	1.38E-05
RS.D7	T2	6.52E-06	6.85E-06	7.31E-06	7.51E-06	7.40E-06	7.16E-06	7.03E-06	7.02E-06	6.86E-06	6.65E-06	6.70E-06	6.94E-06	7.04E-06	6.73E-06	6.26E-06	6.35E-06	6.94E-06	7.20E-06	6.83E-06	6.51E-06	6.68E-06	6.88E-06	6.72E-06	6.56E-06	6.76E-06	7.26E-06	7.59E-06	7.51E-06	7.70E-06	8.35E-06	8.25E-06	7.24E-06	6.51E-06	6.68E-06	7.38E-06	7.78E-06	7.53E-06	7.29E-06	7.38E-06	7.41E-06	7.28E-06	7.50E-06	7.66E-06	7.05E-06	5.81E-06	4.82E-06	4.40E-06	4.67E-06
RS.D8	T2	7.98E-06	8.25E-06	8.59E-06	8.56E-06	8.48E-06	8.62E-06	8.62E-06	8.43E-06	8.04E-06	7.40E-06	6.89E-06	6.89E-06	7.26E-06	7.37E-06	7.22E-06	7.41E-06	7.79E-06	7.79E-06	7.39E-06	7.11E-06	7.20E-06	7.36E-06	7.26E-06	7.17E-06	7.43E-06	8.06E-06	8.52E-06	8.40E-06	8.40E-06	8.77E-06	8.43E-06	7.44E-06	6.88E-06	6.99E-06	7.49E-06	7.99E-06	8.15E-06	8.02E-06	8.03E-06	7.98E-06	7.63E-06	7.56E-06	7.69E-06	7.10E-06	5.96E-06	5.35E-06	5.22E-06	5.35E-06
RS.E0	B	2.81E-05	2.76E-05	2.75E-05	2.74E-05	2.82E-05	2.94E-05	2.99E-05	3.03E-05	3.01E-05	2.88E-05	2.76E-05	2.79E-05	2.80E-05	2.58E-05	2.32E-05	2.35E-05	2.52E-05	2.53E-05	2.34E-05	2.14E-05	2.15E-05	2.32E-05	2.38E-05	2.30E-05	2.23E-05	2.21E-05	2.18E-05	2.18E-05	2.33E-05	2.51E-05	2.53E-05	2.40E-05	2.22E-05	2.11E-05	2.12E-05	2.21E-05	2.34E-05	2.44E-05	2.35E-05	2.17E-05	2.14E-05	2.21E-05	2.19E-05	2.05E-05	1.96E-05	1.99E-05	2.06E-05	2.14E-05
RS.E1	T1	8.89E-06	9.28E-06	9.88E-06	1.00E-05	1.02E-05	1.06E-05	1.06E-05	1.03E-05	9.79E-06	9.04E-06	8.70E-06	9.18E-06	9.76E-06	9.33E-06	8.35E-06	8.12E-06	8.52E-06	8.71E-06	8.39E-06	8.25E-06	8.71E-06	9.09E-06	9.05E-06	8.77E-06	8.54E-06	8.88E-06	9.60E-06	9.85E-06	1.02E-05	1.08E-05	1.02E-05	8.60E-06	7.56E-06	7.38E-06	7.72E-06	8.17E-06	8.04E-06	7.80E-06	8.22E-06	8.92E-06	9.27E-06	9.58E-06	9.77E-06	8.83E-06	6.81E-06	5.32E-06	4.96E-06	5.66E-06
RS.E2	T1	9.55E-06	9.83E-06	1.01E-05	1.02E-05	1.08E-05	1.12E-05	1.13E-05	1.15E-05	1.12E-05	1.02E-05	9.70E-06	9.60E-06	9.59E-06	8.68E-06	7.14E-06	7.04E-06	8.22E-06	8.64E-06	7.75E-06	6.62E-06	6.85E-06	8.20E-06	8.91E-06	8.61E-06	8.09E-06	7.88E-06	8.02E-06	8.66E-06	9.88E-06	1.07E-05	9.94E-06	8.39E-06	7.55E-06	7.45E-06	7.48E-06	7.78E-06	8.22E-06	8.33E-06	8.09E-06	7.80E-06	7.96E-06	8.39E-06	8.20E-06	7.45E-06	6.37E-06	5.66E-06	5.81E-06	6.53E-06
RS.E3	T1	1.26E-05	1.21E-05	1.19E-05	1.18E-05	1.22E-05	1.25E-05	1.24E-05	1.23E-05	1.21E-05	1.14E-05	1.05E-05	1.04E-05	1.10E-05	1.09E-05	1.01E-05	1.02E-05	1.15E-05	1.20E-05	1.08E-05	9.42E-06	9.37E-06	1.02E-05	1.04E-05	1.00E-05	9.78E-06	9.51E-06	9.39E-06	9.88E-06	1.08E-05	1.15E-05	1.11E-05	9.76E-06	8.56E-06	8.02E-06	8.05E-06	8.24E-06	8.34E-06	8.43E-06	8.53E-06	8.61E-06	8.83E-06	9.12E-06	8.97E-06	7.95E-06	6.73E-06	5.87E-06	5.33E-06	4.92E-06
RS.E4	S1	5.73E-06	6.13E-06	6.33E-06	6.28E-06	6.42E-06	6.72E-06	6.61E-06	6.39E-06	5.71E-06	4.54E-06	3.86E-06	4.24E-06	4.35E-06	3.26E-06	2.50E-06	3.86E-06	5.88E-06	6.26E-06	4.72E-06	3.13E-06	3.06E-06	3.72E-06	3.90E-06	3.91E-06	4.36E-06	5.28E-06	5.84E-06	5.18E-06	4.86E-06	5.85E-06	6.15E-06	4.58E-06	3.06E-06	2.57E-06	2.72E-06	3.01E-06	3.42E-06	4.36E-06	5.62E-06	6.14E-06	5.82E-06	5.71E-06	5.44E-06	4.22E-06	2.46E-06	1.58E-06	1.86E-06	2.20E-06
RS.E5	S1	8.73E-06	8.85E-06	9.48E-06	9.96E-06	1.02E-05	1.04E-05	1.05E-05	1.03E-05	9.15E-06	7.67E-06	7.29E-06	7.96E-06	8.45E-06	7.85E-06	6.78E-06	6.83E-06	7.78E-06	8.13E-06	7.52E-06	6.93E-06	7.14E-06	7.46E-06	7.04E-06	6.47E-06	6.64E-06	7.25E-06	7.33E-06	6.92E-06	7.27E-06	8.28E-06	8.32E-06	7.48E-06	7.01E-06	6.87E-06	6.55E-06	6.40E-06	6.81E-06	7.10E-06	7.32E-06	7.55E-06	7.59E-06	7.65E-06	7.64E-06	7.13E-06	6.51E-06	6.16E-06	5.94E-06	5.80E-06
RS.E6	S1	6.88E-06	7.43E-06	8.31E-06	8.54E-06	8.33E-06	8.48E-06	9.03E-06	9.16E-06	8.21E-06	6.72E-06	5.71E-06	5.60E-06	6.15E-06	6.33E-06	5.69E-06	5.60E-06	6.49E-06	6.91E-06	6.07E-06	5.27E-06	5.51E-06	5.98E-06	5.82E-06	5.54E-06	5.85E-06	6.08E-06	5.64E-06	5.28E-06	5.93E-06	6.89E-06	6.70E-06	5.76E-06	5.26E-06	4.96E-06	4.72E-06	4.67E-06	4.84E-06	4.99E-06	5.29E-06	5.49E-06	5.32E-06	5.19E-06	4.80E-06	3.90E-06	2.86E-06	2.20E-06	2.02E-06	2.28E-06
RS.E7	T2	8.42E-06	9.08E-06	9.51E-06	9.08E-06	8.58E-06	8.27E-06	7.81E-06	7.68E-06	7.89E-06	7.93E-06	8.03E-06	8.30E-06	8.37E-06	7.95E-06	7.38E-06	7.48E-06	8.32E-06	8.76E-06	7.99E-06	7.25E-06	7.54E-06	7.86E-06	7.52E-06	7.32E-06	7.75E-06	8.43E-06	8.82E-06	8.87E-06	9.23E-06	9.65E-06	9.03E-06	7.68E-06	6.81E-06	6.67E-06	7.19E-06	8.02E-06	8.16E-06	7.84E-06	8.06E-06	8.66E-06	8.84E-06	8.65E-06	8.34E-06	7.58E-06	6.35E-06	5.42E-06	5.12E-06	5.20E-06
RS.E8	T2	1.09E-05	1.15E-05	1.23E-05	1.27E-05	1.29E-05	1.28E-05	1.23E-05	1.17E-05	1.14E-05	1.10E-05	1.04E-05	1.02E-05	1.08E-05	1.09E-05	9.85E-06	9.39E-06	9.92E-06	1.01E-05	9.61E-06	9.20E-06	9.75E-06	1.04E-05	1.02E-05	9.55E-06	9.79E-06	1.10E-05	1.22E-05	1.25E-05	1.26E-05	1.29E-05	1.19E-05	9.81E-06	8.65E-06	8.74E-06	9.58E-06	1.08E-05	1.14E-05	1.13E-05	1.14E-05	1.15E-05	1.12E-05	1.16E-05	1.23E-05	1.12E-05	8.00E-06	5.51E-06	5.09E-06	6.43E-06
[truncated: 1,820 more columns]
