# Supplementary material for: Participants in the Trans-Antarctic Winter Traverse Expedition Showed Increased Bacterial Load and Diversity in Saliva but Maintained Individual Differences within Stool Microbiota and Across Metabolite Fingerprints
Source: Int J Mol Sci. 2023 Mar 2;24(5):4850. doi: 10.3390/ijms24054850 (PMC10002533; doi:10.3390/ijms24054850)
Supplement: Supplementary file 1 [file ijms-24-04850-s001.zip › fingerprinting_data/ftir_st_tr.csv]

Sample	Class	3999.95914	3998.03052	3996.10189	3994.17327	3992.24465	3990.31603	3988.38741	3986.45879	3984.53017	3982.60155	3980.67293	3978.74431	3976.81569	3974.88707	3972.95845	3971.02983	3969.10121	3967.17259	3965.24396	3963.31534	3961.38672	3959.4581	3957.52948	3955.60086	3953.67224	3951.74362	3949.815	3947.88638	3945.95776	3944.02914	3942.10052	3940.1719	3938.24328	3936.31466	3934.38604	3932.45741	3930.52879	3928.60017	3926.67155	3924.74293	3922.81431	3920.88569	3918.95707	3917.02845	3915.09983	3913.17121	3911.24259	3909.31397
ST.A0	B	0.000158361	0.000157893	0.000159158	0.000160306	0.00016058	0.00016022	0.000158994	0.000157464	0.00015742	0.000158527	0.000158253	0.000156712	0.000156111	0.000156147	0.000155469	0.000154099	0.000152464	0.000151168	0.000150551	0.000150925	0.000150894	0.0001493	0.000149433	0.000151921	0.0001538	0.00015442	0.000154827	0.000153548	0.000151617	0.000151362	0.000150554	0.000148252	0.000147408	0.000148972	0.000151617	0.000152851	0.000151335	0.000149525	0.00014961	0.000150327	0.000150532	0.000151343	0.000152254	0.000149871	0.000144208	0.000140821	0.000142686	0.000146943
ST.A1	T1	0.000306436	0.000306748	0.000307001	0.000306615	0.000305798	0.000304957	0.000304259	0.00030381	0.000303642	0.000303505	0.000303492	0.000303446	0.000303283	0.000302904	0.000302812	0.000302838	0.000301677	0.000300018	0.000299339	0.000299287	0.000299091	0.000298542	0.000298143	0.000298568	0.000299548	0.000300894	0.000302016	0.000301715	0.000301029	0.000300696	0.000299534	0.000298131	0.000297486	0.000297311	0.000297867	0.000298832	0.000298908	0.00029832	0.000297777	0.000297752	0.000298112	0.000299439	0.000301046	0.000299916	0.000295574	0.000292839	0.000293962	0.000296691
ST.A2	T1	2.24E-05	2.27E-05	2.48E-05	2.65E-05	2.60E-05	2.41E-05	2.25E-05	2.15E-05	2.11E-05	2.21E-05	2.39E-05	2.43E-05	2.37E-05	2.25E-05	2.10E-05	2.01E-05	1.95E-05	1.90E-05	1.91E-05	2.00E-05	2.05E-05	1.95E-05	1.82E-05	1.88E-05	1.99E-05	2.04E-05	2.07E-05	2.00E-05	1.95E-05	2.05E-05	2.08E-05	1.97E-05	1.92E-05	1.95E-05	1.99E-05	2.04E-05	2.02E-05	1.90E-05	1.79E-05	1.82E-05	1.96E-05	2.09E-05	2.18E-05	2.10E-05	1.82E-05	1.64E-05	1.77E-05	2.00E-05
ST.A3	T1	0.000550406	0.000551594	0.000554678	0.00055605	0.00055282	0.000549056	0.000546769	0.000542872	0.000540258	0.000541672	0.000542823	0.000541777	0.000540939	0.00054018	0.000538675	0.000537956	0.000538348	0.000537823	0.000536959	0.000536817	0.000535994	0.0005328	0.000530952	0.000532287	0.000533428	0.000533965	0.000536043	0.000537978	0.000538789	0.000539979	0.000539404	0.000536762	0.000535637	0.000534853	0.00053395	0.000535699	0.000536077	0.000533488	0.000532507	0.000532926	0.000530548	0.000528587	0.000530573	0.00053061	0.000523496	0.000517782	0.000520124	0.000525985
ST.A4	S1	0.000207586	0.00020906	0.000210931	0.000211211	0.000209399	0.000207855	0.00020736	0.000205987	0.000203712	0.000202851	0.000202562	0.00020241	0.000202727	0.000202825	0.000202533	0.000201993	0.00020061	0.000199113	0.00019864	0.000198866	0.000198475	0.000196737	0.000196006	0.000197992	0.000199883	0.000199708	0.000199552	0.000201169	0.000203015	0.000203858	0.000203467	0.000202422	0.000201773	0.00020055	0.000199578	0.000199749	0.000200095	0.000199688	0.000199536	0.000199202	0.000197829	0.000197629	0.000198618	0.000197706	0.00019476	0.000194064	0.000196638	0.000199876
ST.A5	S1	0.000206083	0.000205775	0.000206834	0.000208045	0.000207889	0.000206898	0.000206361	0.000206234	0.000205572	0.000204722	0.000204404	0.000204312	0.000203919	0.000203595	0.000203636	0.000203125	0.000202194	0.000202037	0.000202295	0.000202333	0.000201553	0.000199953	0.00019984	0.000201714	0.000203013	0.000203003	0.000203003	0.00020276	0.000202738	0.000203696	0.000203674	0.000201946	0.000200563	0.000200856	0.000202483	0.000203521	0.000203278	0.000202879	0.000202927	0.000202474	0.000201376	0.000200919	0.000201139	0.000200223	0.000198296	0.000197773	0.000199335	0.000201371
ST.A6	S1	0.000144461	0.000140967	0.00014093	0.000145283	0.00014966	0.00014831	0.000143494	0.000138231	0.000133469	0.000132142	0.000132623	0.000131036	0.000128516	0.00012735	0.000127113	0.00012713	0.00012597	0.0001241	0.00012503	0.00012782	0.000126196	0.000119727	0.000118556	0.000123373	0.000124539	0.000119534	0.000114731	0.000115174	0.00011952	0.000124103	0.00012479	0.000126369	0.000130229	0.000132271	0.000132062	0.000129572	0.000128889	0.000130262	0.000129132	0.000126413	0.00012756	0.000131412	0.000131375	0.000125429	0.00012317	0.000128909	0.000137608	0.000142394
ST.A7	T2	1.12E-05	1.17E-05	1.36E-05	1.54E-05	1.52E-05	1.30E-05	1.08E-05	9.81E-06	9.63E-06	8.95E-06	7.54E-06	7.21E-06	8.53E-06	9.94E-06	1.07E-05	1.06E-05	9.03E-06	6.56E-06	5.17E-06	5.83E-06	6.15E-06	4.84E-06	4.83E-06	7.38E-06	9.51E-06	1.03E-05	1.14E-05	1.24E-05	1.29E-05	1.31E-05	1.17E-05	1.04E-05	1.07E-05	1.13E-05	1.19E-05	1.32E-05	1.36E-05	1.22E-05	1.12E-05	1.07E-05	1.09E-05	1.26E-05	1.46E-05	1.36E-05	9.84E-06	7.77E-06	1.01E-05	1.34E-05
ST.A8	T2	8.64E-05	8.54E-05	8.44E-05	8.33E-05	8.22E-05	8.18E-05	8.19E-05	8.16E-05	8.06E-05	8.05E-05	8.15E-05	8.22E-05	8.16E-05	8.00E-05	7.91E-05	7.95E-05	7.92E-05	7.82E-05	7.83E-05	7.95E-05	7.98E-05	7.78E-05	7.64E-05	7.76E-05	7.90E-05	7.91E-05	7.90E-05	7.93E-05	7.92E-05	7.93E-05	7.92E-05	7.87E-05	7.81E-05	7.83E-05	7.93E-05	7.94E-05	7.83E-05	7.73E-05	7.65E-05	7.63E-05	7.68E-05	7.77E-05	7.75E-05	7.53E-05	7.28E-05	7.23E-05	7.41E-05	7.61E-05
ST.B0	B	0.000202621	0.000201045	0.000202042	0.000203995	0.000203995	0.000201953	0.000199892	0.00019865	0.000198452	0.000199003	0.000198845	0.000197653	0.000196322	0.000195741	0.000195573	0.000194716	0.000192695	0.000191128	0.000191453	0.000192528	0.000191335	0.000188002	0.000186109	0.000187558	0.000189874	0.000191205	0.000191285	0.000190942	0.000192144	0.000193918	0.000192734	0.000190525	0.000189824	0.000189765	0.000190189	0.000190566	0.000189265	0.000187629	0.000187422	0.000188081	0.000188238	0.000187981	0.000187183	0.000184374	0.000180144	0.000178616	0.000181504	0.000185585
ST.B1	T1	0.000606927	0.000607385	0.000608073	0.000607505	0.000605787	0.00060458	0.000604213	0.000604222	0.000604477	0.000604553	0.00060439	0.00060394	0.000603396	0.000603381	0.000604205	0.000604368	0.000602544	0.000600901	0.000601402	0.000602758	0.000602025	0.000598957	0.000597252	0.000598737	0.000600805	0.000601397	0.000601104	0.000600922	0.000601565	0.000602151	0.000601288	0.000600404	0.000600591	0.000600993	0.000601482	0.000601847	0.000601482	0.000600471	0.000599761	0.000599824	0.000600121	0.00060029	0.000600284	0.000599752	0.000597961	0.000596645	0.000597421	0.000599936
ST.B2	T1	0.000204551	0.000203719	0.000204132	0.000205798	0.000206151	0.000203872	0.000201672	0.000200434	0.000200174	0.000201062	0.000202036	0.000202222	0.000201606	0.000200967	0.000201567	0.000202368	0.000200158	0.000197229	0.000198024	0.000201839	0.000202634	0.000199346	0.000197218	0.000197669	0.000198839	0.000200973	0.00020379	0.000204564	0.00020509	0.000207143	0.000205473	0.000200953	0.00019953	0.000201039	0.000203789	0.000205825	0.000204579	0.000202263	0.00020154	0.000201269	0.000201371	0.000203683	0.000206591	0.000205329	0.000200101	0.000197002	0.000198142	0.000202216
ST.B3	T1	0.000216976	0.000216211	0.000217175	0.000217451	0.000215988	0.00021452	0.000214634	0.000215228	0.000215051	0.000213234	0.000211205	0.000210402	0.00021046	0.00021005	0.000209189	0.000208238	0.000206828	0.000206049	0.000206602	0.000207975	0.000207753	0.000205479	0.000204016	0.000205676	0.000208111	0.000209126	0.000208696	0.000207701	0.000207168	0.00020736	0.000207053	0.000206942	0.000208003	0.000208958	0.000209051	0.00020815	0.000207105	0.000207163	0.000207294	0.000205896	0.000204768	0.000205748	0.000206934	0.000205398	0.000201905	0.000200487	0.000203389	0.000207672
ST.B4	S1	0.000135508	0.000135437	0.000136329	0.000136984	0.000135372	0.000132719	0.000131088	0.000130638	0.000130915	0.000131486	0.00013142	0.000131192	0.000129774	0.000127403	0.000126563	0.000127332	0.000126604	0.000124834	0.000123326	0.00012318	0.000123724	0.000122861	0.000121987	0.000122907	0.000123624	0.000122936	0.000121824	0.000120698	0.000121174	0.000122752	0.000122118	0.000121801	0.000123903	0.000125926	0.000126289	0.000124925	0.000122496	0.000121484	0.000122049	0.000122277	0.000121576	0.000122076	0.00012303	0.000120806	0.00011568	0.000114185	0.000117159	0.000121676
ST.B5	S1	0.000302585	0.000299929	0.000299201	0.000299187	0.000295776	0.000290815	0.000288725	0.000289467	0.000290289	0.000289885	0.000288752	0.000284883	0.000280757	0.000279584	0.000279989	0.000279288	0.000274757	0.000270079	0.000270349	0.000273679	0.000273139	0.000267976	0.000264362	0.000267153	0.000270228	0.000268313	0.000264632	0.000263607	0.000265657	0.00026807	0.000268475	0.000268704	0.00027047	0.000269446	0.000265023	0.000261033	0.000261073	0.000261895	0.000261679	0.000260412	0.000258093	0.000257972	0.000259509	0.000259023	0.000256408	0.000255936	0.000260102	0.000264079
ST.B6	S1	0.000157568	0.000157296	0.000157929	0.000158958	0.000159153	0.000157965	0.000155476	0.000153404	0.000153085	0.000153664	0.000154214	0.000154615	0.000154399	0.000153924	0.000154054	0.00015398	0.000152213	0.000149591	0.00014859	0.000149911	0.000150018	0.000147606	0.000146055	0.000147893	0.000151117	0.000153499	0.000154826	0.000153354	0.000151448	0.000152615	0.000152627	0.000150671	0.000150363	0.000152139	0.000154914	0.000156891	0.000155659	0.000152746	0.000151972	0.000152802	0.000151838	0.000151524	0.000153691	0.000152849	0.000146734	0.000143193	0.000146255	0.000152195
ST.B7	T2	0.000139463	0.000139613	0.000142685	0.000146582	0.000147891	0.000145829	0.000142437	0.000138939	0.000136379	0.000136266	0.000137401	0.000138726	0.000140191	0.000140879	0.000140459	0.000139646	0.000138863	0.000137505	0.000136958	0.000138644	0.000139918	0.000138069	0.000135584	0.00013543	0.00013617	0.000137585	0.000140502	0.000142951	0.000143057	0.000141794	0.000138843	0.000135928	0.000134861	0.00013504	0.000137065	0.000139828	0.000139733	0.000138584	0.000139256	0.000140987	0.000141941	0.000142445	0.000143748	0.000142439	0.000136245	0.000132018	0.000133642	0.000137311
ST.B8	T2	0.000306539	0.000305914	0.000306004	0.000306178	0.000305662	0.000305334	0.000305044	0.000304233	0.000303305	0.000303067	0.000303009	0.000303196	0.000303402	0.000302634	0.00030179	0.000302015	0.000302363	0.000301964	0.000301887	0.000301938	0.000300907	0.000298864	0.000298232	0.000299199	0.00029978	0.000300244	0.000301784	0.00030295	0.000303447	0.00030364	0.00030295	0.000302152	0.000302371	0.000302571	0.000302706	0.000302771	0.000302023	0.000301127	0.000301036	0.000301269	0.00030172	0.000303493	0.000305065	0.000303801	0.000300141	0.000298137	0.000299549	0.000301927
ST.C0	B	0.000274769	0.000275002	0.000275329	0.000275368	0.000274313	0.000272814	0.000271645	0.000270685	0.000270146	0.00026992	0.000269952	0.000270142	0.000270379	0.000270902	0.000271464	0.00027111	0.000269796	0.000268905	0.000268941	0.000269587	0.00026957	0.000268003	0.000267112	0.000268185	0.000269275	0.000269597	0.000269725	0.000269453	0.000269387	0.000269961	0.000269759	0.000269372	0.000270245	0.000270921	0.000270577	0.000269705	0.000269176	0.000269362	0.000269809	0.000269602	0.000269332	0.000269953	0.000270057	0.000267833	0.000264937	0.000264479	0.000266868	0.000270105
ST.C1	T1	0.000206387	0.000205763	0.000206616	0.00020822	0.000207903	0.000205825	0.000202613	0.000199087	0.000197267	0.00019778	0.00019925	0.000199972	0.000198427	0.000196244	0.00019577	0.00019594	0.000194885	0.000193114	0.000192754	0.000193852	0.00019297	0.000189154	0.000186785	0.000188301	0.000191199	0.000193519	0.000194617	0.000193875	0.000192673	0.000192539	0.000191608	0.000190497	0.000190827	0.000190853	0.000189974	0.000190258	0.000191026	0.000189974	0.000188935	0.000188556	0.000187288	0.000187209	0.000189137	0.000188431	0.000182743	0.00017824	0.000179282	0.000183308
ST.C2	T1	0.000208638	0.000208669	0.000211206	0.000213262	0.000211618	0.000207979	0.0002059	0.000205671	0.000205433	0.000204627	0.000203965	0.000204389	0.000205682	0.000206429	0.000205784	0.000203884	0.000201524	0.000200288	0.000201256	0.000202796	0.000202301	0.00020005	0.000199541	0.00020085	0.000201363	0.00020128	0.000202946	0.000205287	0.000207075	0.000207341	0.000204694	0.000202289	0.000202171	0.000202646	0.000203023	0.000203202	0.000202835	0.000201562	0.000200266	0.000199593	0.00019979	0.00020129	0.000203429	0.000202206	0.00019743	0.00019541	0.000198432	0.000202882
ST.C3	T1	0.000269761	0.000270094	0.000271449	0.000273201	0.000273623	0.000271941	0.000269591	0.000267745	0.000266273	0.000264999	0.000264645	0.000265214	0.000265389	0.00026447	0.000264426	0.000265299	0.000265525	0.000264982	0.000264012	0.000263761	0.00026391	0.000261867	0.000259446	0.000260264	0.000262602	0.000264019	0.000265095	0.000265977	0.000265986	0.000265862	0.000265406	0.000265425	0.000266294	0.000266863	0.000266936	0.000266863	0.000266467	0.000265546	0.00026515	0.000265625	0.000265448	0.00026537	0.000267364	0.000268291	0.000264905	0.000262312	0.000264973	0.000268679
ST.C4	S1	0.000124267	0.000123662	0.000125095	0.000127853	0.000129077	0.000127036	0.00012428	0.000122948	0.000122636	0.000123247	0.000122841	0.000121005	0.000119784	0.000119283	0.000117763	0.000115624	0.000113786	0.000112968	0.000114493	0.000117547	0.00011816	0.000115515	0.000113885	0.000115409	0.000116828	0.000117028	0.000117953	0.000119594	0.000120615	0.000121734	0.000121632	0.000120714	0.000121218	0.000122639	0.000123553	0.000121827	0.000118881	0.000118477	0.000119292	0.000119695	0.000119279	0.000118866	0.000118157	0.00011572	0.000112463	0.000112872	0.000117763	0.000123055
ST.C5	S1	0.00020529	0.000204491	0.000203035	0.000201709	0.000201384	0.000200367	0.000198429	0.000197131	0.000196259	0.000196446	0.000197027	0.000197145	0.000197346	0.000196515	0.00019509	0.00019519	0.00019492	0.000192602	0.000191197	0.000191585	0.000190322	0.000185827	0.000183446	0.000187183	0.000191439	0.000191719	0.000191647	0.000191588	0.000190844	0.000190962	0.000192	0.000192086	0.000191709	0.000190937	0.000190017	0.000187882	0.000186367	0.000187394	0.000188322	0.000188239	0.000188356	0.000187706	0.000185872	0.00018346	0.000182363	0.00018455	0.000189806	0.000193425
ST.C6	S1	0.000147477	0.000150357	0.000153945	0.000156065	0.000155376	0.000151914	0.000147524	0.000144639	0.000144283	0.000145236	0.000145982	0.00014547	0.000144072	0.000143181	0.000143429	0.000143809	0.000142613	0.000140164	0.000138481	0.000139049	0.000140207	0.000140019	0.000141107	0.000143523	0.000144307	0.000144762	0.000147731	0.000148771	0.000148025	0.000149573	0.000148631	0.000143419	0.000140496	0.000141172	0.000143335	0.00014393	0.000141819	0.000139712	0.000139605	0.000140332	0.000141805	0.000144404	0.000144784	0.000139338	0.000131739	0.000130308	0.000136913	0.000145953
ST.C7	T2	0.0001873	0.000187812	0.000189217	0.000190836	0.000191201	0.000189517	0.000186357	0.000182418	0.000178928	0.000177937	0.000177922	0.000177078	0.000176432	0.000177257	0.000178065	0.000176708	0.000173912	0.000170766	0.000169656	0.000173481	0.000178048	0.000177119	0.000174884	0.000175117	0.000175121	0.000174014	0.000174543	0.000176758	0.000178661	0.00017944	0.000178628	0.000177782	0.000177221	0.000176001	0.000173404	0.000171266	0.000171029	0.00017086	0.000169735	0.000168645	0.000168665	0.000170091	0.000171347	0.000170087	0.000167803	0.000169325	0.000174638	0.000177453
ST.C8	T2	0.000307259	0.000305919	0.000305527	0.000306781	0.000307054	0.000304995	0.000303111	0.000302972	0.000303027	0.000302202	0.00030137	0.000301405	0.000301972	0.000302726	0.000303126	0.000302707	0.000301351	0.000300504	0.000299976	0.000299424	0.000298632	0.000296719	0.000295434	0.000296645	0.000298767	0.000299739	0.000300242	0.000300983	0.000301225	0.00030051	0.000299334	0.000298799	0.000299716	0.000301076	0.000300995	0.000298318	0.00029557	0.000295577	0.00029703	0.000297381	0.000297789	0.000299719	0.000300862	0.000298704	0.000294603	0.000293109	0.000296166	0.000299983
ST.D0	B	0.000221706	0.000221179	0.000221726	0.00022232	0.000221373	0.000219777	0.000219256	0.000219754	0.000220196	0.000220039	0.000219984	0.000220163	0.000219968	0.000219174	0.000218182	0.000217313	0.000216845	0.000216674	0.000216898	0.00021731	0.000217067	0.000215983	0.000215376	0.00021676	0.000218415	0.000218115	0.000216795	0.000216271	0.000216552	0.000217178	0.000217336	0.000217748	0.000218919	0.000219089	0.00021767	0.000216063	0.000216053	0.00021691	0.000217264	0.000217481	0.000218175	0.000218522	0.000217548	0.000215965	0.000214524	0.000214112	0.000215823	0.000218676
ST.D1	T1	0.000128824	0.000128158	0.000127965	0.000128559	0.000128514	0.000127614	0.000126827	0.000126649	0.0001266	0.000126298	0.000125492	0.0001248	0.000124859	0.000125117	0.000124949	0.000124706	0.000124716	0.000124692	0.00012485	0.000125403	0.000125512	0.000124608	0.000124366	0.000125448	0.000126076	0.000126105	0.000126319	0.00012671	0.000127397	0.000128524	0.000128464	0.000127446	0.000127105	0.00012749	0.000127905	0.000128188	0.000127956	0.000127348	0.000127427	0.000127951	0.000128015	0.00012886	0.000130333	0.000130033	0.000127798	0.000126968	0.000128228	0.000129504
ST.D2	T1	0.000294932	0.000296565	0.000297764	0.000298167	0.000296987	0.000295227	0.000294321	0.000293942	0.000293924	0.000294386	0.000294252	0.000293357	0.000293069	0.000293035	0.000292772	0.000292913	0.000292539	0.000291348	0.000291115	0.000292026	0.000292161	0.000291102	0.000290919	0.000291995	0.000292178	0.000291577	0.000291836	0.000292284	0.000292965	0.000293871	0.000294217	0.000294351	0.000294745	0.000294007	0.000292878	0.000293384	0.000294861	0.000295316	0.000294774	0.000293855	0.000293443	0.000293906	0.000294792	0.000294747	0.000293074	0.000292363	0.000294188	0.000296611
ST.D3	T1	0.000131676	0.000129891	0.000130827	0.000133024	0.000132252	0.00012904	0.00012668	0.000126595	0.000128541	0.000131342	0.00013171	0.000129599	0.000128543	0.000128298	0.000127159	0.000126466	0.000126386	0.000125254	0.000125013	0.000125213	0.000122532	0.000118191	0.000118313	0.000122453	0.000124601	0.000123749	0.000122902	0.000123149	0.000125301	0.000129276	0.000129878	0.000127071	0.000125609	0.000126179	0.000128131	0.000130325	0.000130285	0.00012834	0.000125461	0.000123307	0.000124034	0.000127041	0.000128993	0.000126227	0.000120699	0.000118465	0.000121311	0.00012598
ST.D4	S1	0.000298435	0.000297754	0.000300817	0.000303251	0.000300676	0.000296978	0.000294803	0.00029282	0.00029251	0.000294914	0.000297149	0.000296387	0.000294907	0.000294796	0.00029481	0.000293286	0.000288485	0.000283135	0.000282891	0.000288772	0.00029222	0.00028952	0.000286671	0.000287811	0.000290557	0.000293398	0.0002964	0.000295645	0.000292774	0.000293729	0.00029575	0.000295121	0.000293626	0.000294085	0.000298006	0.00030192	0.000300966	0.000298539	0.000298761	0.000299567	0.000299715	0.00030274	0.00030715	0.000304723	0.000294884	0.000289024	0.000291769	0.000299574
ST.D5	S1	0.000646752	0.000646801	0.000647777	0.000650578	0.000652612	0.000650913	0.000646965	0.000644266	0.000643173	0.000642473	0.000641831	0.00064217	0.000643062	0.000643138	0.000642344	0.000641331	0.000639734	0.000637869	0.000637601	0.000638819	0.000637712	0.000634682	0.000634321	0.000637021	0.000639439	0.00063981	0.000639216	0.000639185	0.000639845	0.000640363	0.000638654	0.000636415	0.000635273	0.000635358	0.000636674	0.000637668	0.000636749	0.000636057	0.000637096	0.000638055	0.00063719	0.00063587	0.00063487	0.00063272	0.000629093	0.000627348	0.000630489	0.000635642
ST.D6	S1	0.000294556	0.000292456	0.000291635	0.000292108	0.000292099	0.00029128	0.000290477	0.000290085	0.000290424	0.000291139	0.000291419	0.000291173	0.000291008	0.000290638	0.000290654	0.000290974	0.000290523	0.000289356	0.000288183	0.000287791	0.000286947	0.000285357	0.000285242	0.000287153	0.00028859	0.000288985	0.000289154	0.00028828	0.000287262	0.000288084	0.000289266	0.00028907	0.000288323	0.000287782	0.00028743	0.000287168	0.000287962	0.000289139	0.000289121	0.000288828	0.000289447	0.000290169	0.000289462	0.000286839	0.000283913	0.000283372	0.000285666	0.00028874
ST.D7	T2	0.000216497	0.000217049	0.000219164	0.000221684	0.000222318	0.000219588	0.000215722	0.000213914	0.000214203	0.000215568	0.000216901	0.000218497	0.000218497	0.000215754	0.00021319	0.000213408	0.000212722	0.000209363	0.000207274	0.000210402	0.000213164	0.000209934	0.000206197	0.000207062	0.000209684	0.000211703	0.000213427	0.000213818	0.000215273	0.000218382	0.00021676	0.000212978	0.000212536	0.000215023	0.000218292	0.000220369	0.000218068	0.000213511	0.00021128	0.000212011	0.000214889	0.000218876	0.000220292	0.00021594	0.000209498	0.000208568	0.000213459	0.000219132
ST.D8	T2	0.000116412	0.000115012	0.000116954	0.000119632	0.00011826	0.000113493	0.000110049	0.000108785	0.000107729	0.000108146	0.000109072	0.000109828	0.000111131	0.00011161	0.000110607	0.000108746	0.000104289	0.000100737	0.000103383	0.000107739	0.000106077	0.000100249	9.97E-05	0.000106566	0.000112991	0.00011507	0.000114565	0.000111245	0.000109336	0.000112539	0.000114129	0.000111402	0.000110854	0.000113301	0.000116624	0.000116367	0.000112109	0.000107651	0.000105911	0.000107225	0.000109759	0.000113689	0.000118576	0.00011624	0.000105185	9.84E-05	0.000103272	0.000113529
ST.E0	B	0.00010421	0.000104563	0.000105023	0.000105569	0.000105826	0.000105006	0.000103493	0.000102318	0.000101651	0.000101758	0.000102419	0.000102567	0.000102081	0.000101668	0.00010193	0.000102191	0.000101894	0.0001008	9.99E-05	0.000100493	0.000101187	0.000100346	9.97E-05	0.000100539	0.000101762	0.000102585	0.000103428	0.000104055	0.000104006	0.00010396	0.000103253	0.000102253	0.000101915	0.000101942	0.000102937	0.000104621	0.0001046	0.000102939	0.000102557	0.00010347	0.000103708	0.000103797	0.000104591	0.000103831	0.000100743	9.87E-05	9.96E-05	0.000101348
ST.E1	T1	0.000192828	0.000192381	0.000192692	0.00019246	0.000191046	0.000189679	0.000188961	0.000188419	0.00018836	0.000188579	0.000188408	0.000188515	0.000189364	0.000189719	0.000188455	0.00018608	0.000183804	0.000183134	0.000184749	0.000186933	0.000186921	0.000184258	0.000181991	0.000183142	0.000185921	0.000188029	0.000189241	0.000188722	0.000188666	0.000190619	0.000191779	0.000191166	0.000191489	0.000192198	0.000192593	0.000192557	0.00018995	0.000186602	0.000185833	0.000186809	0.000187132	0.000188818	0.000191225	0.00018999	0.000184171	0.000180512	0.0001828	0.000187563
ST.E2	T1	0.000164219	0.000163786	0.000164161	0.000165521	0.000165128	0.000162815	0.000160478	0.000160013	0.000160878	0.000161583	0.000161042	0.000159504	0.000157783	0.000156492	0.000155907	0.000155568	0.000155034	0.00015497	0.000155763	0.000156209	0.000155306	0.00015323	0.000152355	0.000153379	0.000154159	0.000153579	0.000153263	0.000153985	0.000154965	0.000154683	0.000153589	0.000153812	0.000155332	0.000155378	0.000153561	0.000152052	0.000151857	0.000152175	0.000152671	0.000152986	0.000152657	0.000152991	0.000153681	0.000152242	0.000149553	0.000149896	0.00015402	0.000158385
ST.E3	T1	0.000313548	0.000312284	0.000312903	0.000314665	0.000315319	0.000313987	0.000312022	0.000310353	0.000309893	0.000310576	0.00031152	0.000311938	0.0003119	0.000310829	0.000309653	0.000308843	0.00030795	0.000307216	0.000308064	0.000310353	0.000310888	0.000308321	0.000306386	0.000307435	0.000308839	0.000309282	0.000310437	0.000311891	0.000313262	0.000314509	0.0003137	0.00031198	0.000311343	0.00031187	0.000313	0.000313375	0.000312094	0.000311048	0.000311584	0.000312751	0.000313203	0.00031394	0.000314488	0.000311415	0.00030647	0.000305538	0.000308696	0.000312237
ST.E4	S1	0.000125644	0.000125386	0.000125586	0.000125858	0.000125297	0.000123953	0.000122963	0.000122747	0.000123052	0.000123453	0.000123578	0.000123628	0.000123823	0.000123951	0.000123775	0.000123349	0.000122709	0.000122251	0.000122216	0.000122408	0.000122161	0.000121365	0.000121026	0.000121637	0.000122415	0.000122892	0.000123202	0.000123069	0.00012278	0.00012305	0.000123037	0.000122665	0.000122443	0.000122534	0.000123383	0.00012442	0.000124103	0.000123028	0.000122987	0.000123404	0.000123311	0.000123298	0.000123424	0.000122355	0.000120283	0.000119441	0.00012071	0.000122525
ST.E5	S1	1.62E-05	1.61E-05	1.73E-05	1.88E-05	1.83E-05	1.62E-05	1.43E-05	1.35E-05	1.38E-05	1.44E-05	1.46E-05	1.46E-05	1.44E-05	1.37E-05	1.30E-05	1.24E-05	1.20E-05	1.19E-05	1.19E-05	1.21E-05	1.15E-05	9.53E-06	8.77E-06	1.07E-05	1.22E-05	1.30E-05	1.40E-05	1.33E-05	1.18E-05	1.17E-05	1.20E-05	1.23E-05	1.25E-05	1.21E-05	1.10E-05	1.03E-05	1.11E-05	1.22E-05	1.26E-05	1.27E-05	1.31E-05	1.37E-05	1.39E-05	1.28E-05	1.07E-05	1.00E-05	1.22E-05	1.51E-05
ST.E6	S1	1.28E-05	1.27E-05	1.24E-05	1.25E-05	1.18E-05	1.05E-05	9.74E-06	8.88E-06	8.34E-06	7.74E-06	6.68E-06	6.15E-06	7.01E-06	6.63E-06	5.38E-06	5.30E-06	4.92E-06	4.21E-06	5.62E-06	8.44E-06	7.40E-06	3.02E-06	2.95E-06	8.20E-06	1.10E-05	8.98E-06	7.00E-06	8.11E-06	1.18E-05	1.59E-05	1.55E-05	1.16E-05	9.88E-06	1.17E-05	1.37E-05	1.34E-05	1.16E-05	1.07E-05	9.89E-06	1.08E-05	1.38E-05	1.76E-05	1.92E-05	1.60E-05	1.04E-05	9.19E-06	1.44E-05	2.01E-05
ST.E7	T2	0.000265882	0.000266022	0.000266601	0.000266663	0.000265543	0.000264493	0.000264532	0.000264284	0.000263363	0.000263616	0.000264522	0.000264729	0.00026468	0.000264417	0.000264185	0.000263965	0.000262965	0.000261077	0.000260459	0.000261829	0.000262768	0.000261819	0.000260752	0.000260962	0.00026188	0.00026257	0.000263133	0.000263244	0.000262912	0.000263253	0.000263986	0.000264271	0.000264557	0.00026504	0.000265099	0.00026505	0.000264793	0.000263883	0.000263146	0.00026317	0.000263094	0.000263452	0.000264652	0.000264405	0.000261823	0.000260972	0.00026315	0.000265239
ST.E8	T2	0.000107547	0.000106639	0.00010475	0.000103381	0.000102402	0.000100896	9.90E-05	9.67E-05	9.51E-05	9.42E-05	9.28E-05	9.14E-05	9.17E-05	9.25E-05	9.16E-05	8.95E-05	8.89E-05	8.94E-05	9.06E-05	9.26E-05	9.38E-05	9.09E-05	8.85E-05	9.11E-05	9.53E-05	9.80E-05	0.000100483	0.00010128	0.000101355	0.000103844	0.000104036	0.000100565	9.74E-05	9.59E-05	9.87E-05	0.000103699	0.000104161	0.000102923	0.000105017	0.000106651	0.000103966	0.00010272	0.000105402	0.00010312	9.27E-05	8.68E-05	9.11E-05	9.94E-05
[truncated: 1,820 more columns]
