# Supplementary material for: Participants in the Trans-Antarctic Winter Traverse Expedition Showed Increased Bacterial Load and Diversity in Saliva but Maintained Individual Differences within Stool Microbiota and Across Metabolite Fingerprints
Source: Int J Mol Sci. 2023 Mar 2;24(5):4850. doi: 10.3390/ijms24054850 (PMC10002533; doi:10.3390/ijms24054850)
Supplement: Supplementary file 1 [file ijms-24-04850-s001.zip › supplementary_table_1_participants.xlsx]

## Sheet: A
Subject A
Height (cm): 170	Baseline	Month 1	Month 2	Month 3	Month 4	Month 5	Month 6	Month 7	Month 8	Average	St.Dev
Weight (kg)	83.5	80.9	76.4	75.5	74.8	75	75.9	75.6	75.8	77.0444	3.03113
Grip strength 1	NC	61	62.5	65	68	68	56	64	68	64.0625	4.21255
Grip strength 2	NC	58.5	62.5	68.5	68.5	67	55	62	66	63.5	4.91354
Grip strength 3	NC	58.5	62.5	67.5	66	65.5	54	61	64	62.375	4.45413
Circumferences
Arm relaxed	NC	33	34.3	32.8	32.8	33	33.8	33.7	33.7	33.3875	0.559177
Arm tensed	NC	36	35.5	35.3	34.6	35	34.4	35.3	35.3	35.175	0.506388
Waist	NC	88.5	89.9	87	86.8	87.5	86.6	87	87.5	87.6	1.10065
Hip / gluteal	NC	98.5	98.6	95.8	96	96.6	96.7	96.8	97.1	97.0125	1.03846
Calf	NC	41.2	39.9	39.9	39.6	39.1	39	39.4	39.2	39.6625	0.708998
Skinfolds
Biceps	4.6, 4.4	3.2	3.2	2.9	2.6	2.7	2.8	2.8	3	2.9	0.220389
Triceps	13.2, 13.2	5.2	3.4	4.2	4.8	4.2	4.2	4.4	4.6	4.375	0.528475
Subscap	13.2, 13.8	12	11.8	11.6	11.4	11.4	12.4	12.6	12.8	12	0.545108
Iliac	24.2, 22.8	22.4	21.8	21.6	21.4	21.2	21.8	22.4	22.8	21.925	0.554849
BIA dataset	8	10	19	25	31	36	41	46	51	29.6667	15.346
Activity (E.A.R)
Level	Very Low	Medium	Medium	Medium	Medium	Medium	Medium	Medium	Medium	N/A	N/A
Fat %	16.8	17.7	16.2	17.2	16.7	18.4	18.7	17.3	17	17.3333	0.809321
Fat (kg)	14	14.3	12.4	13	12.5	13.8	14.2	13.1	12.9	13.3556	0.729916
Lean (kg)	69.5	66.6	64	62.5	62.3	61.2	61.7	62.5	62.9	63.6889	2.68954
Dry lean weight (kg)	19.7	19.2	18.3	18.3	18	18.3	18.5	18.3	18.3	18.5444	0.543395
TBW %	59.6	58.6	59.8	58.5	59.2	57.2	56.9	58.5	58.8	58.5667	0.981071
TBW (lt)	49.8	47.4	45.7	44.2	44.3	42.9	43.2	44.2	44.6	45.1444	2.19893
Body cell mass (kg)	40.9	40.2	37.5	36.6	36.5	35.9	36.3	36.9	37.1	37.5444	1.77349
3rd space water (lt)	0.7	-0.1	0.6	0.3	0.4	0.1	0	0.2	0.3	0.277778	0.263523
Nutrition	0.42	0.41	0.42	0.42	0.42	0.41	0.41	0.41	0.41	0.414444	0.00527046
Prediction marker	0.737	0.708	0.741	0.739	0.741	0.734	0.73	0.728	0.731	0.732111	0.010228
Basal met. Rate (kcal)	2115	2034	1962	1921	1915	1884	1898	1921	1932	1953.56	74.6678
BMR / body weight (kcal / kg)	25.3	25.1	25.7	25.4	25.6	25.1	25	25.4	25.5	25.3444	0.24037
Est. average req. (kcal)	2960	3255	3139	3073	3064	3015	3037	3073	3091	3078.56	82.9429
BMI	28.8	27.9	26.4	26.1	25.9	26	26.2	26.1	26.3	26.6333	1.00995
BFMI	4.8	4.9	4.3	4.5	4.3	4.8	4.9	4.5	4.5	4.61111	0.242097
FFMI	24	23	22.1	21.6	21.6	21.2	21.3	21.6	21.8	22.0222	0.91211
Waist / hip	0.94	0.89	0.9	0.9	0.9	0.87	0.89	0.89	0.9	0.897778	0.0185592
Impedance 5 kHz (ohms)	463	506	518	545	541	576	575	552	540	535.111	35.4346
Impedance 50 kHz (ohms)	389	418	435	458	455	481	478	459	451	447.111	29.1781
Impedance 100 kHz (ohms)	361	385	405	427	424	448	445	425	419	415.444	27.9379
Impedance 200 kHz (ohms)	341	358	384	403	401	423	420	402	395	391.889	27.1037
Resistance 50 kHz (ohms)	385	413	431	455	451	477	474	455	447	443.111	29.3532
Reactance 50 kHz (ohms)	55.1	61.6	60.1	59.9	59.1	63.8	64	63.7	61.5	60.9778	2.85429
Phase angle 50K (degrees)	8.1	8.5	7.9	7.5	7.5	7.6	7.7	8	7.8	7.84444	0.324465

## Sheet: B
Subject B
Height (cm): 170	Baseline	Month 1	Month 2	Month 3	Month 4	Month 5	Month 6	Month 7	Month 8	Average	St.Dev
Weight (kg)	86.2	81.1	79.1	79.7	78.9	79.8	79.7	78.4	78.9	80.2	2.3796
Grip strength 1	NC	59	62	62	67	70	61	63	62	63.25	3.53553
Grip strength 2	NC	58	62	61	65	67	62	63	60	62.25	2.81577
Grip strength 3	NC	59	62	60	67	64	61	65	63	62.625	2.66927
Circumferences
Arm relaxed	NC	33	33.5	33.4	33.4	34.5	34.5	34.5	33.6	33.8	0.604743
Arm tensed	NC	35.5	35	35.4	36	36.4	35.8	36.5	36	35.825	0.509201
Waist	NC	86.9	88.6	87.5	87.9	88.6	88.5	88.4	87.9	88.0375	0.609303
Hip / gluteal	NC	102.5	100.8	99.8	100.8	100.2	99.9	99.6	99.6	100.4	0.975412
Calf	NC	39.8	39.3	40	39.3	39.6	39.1	39.3	39.1	39.4375	0.329231
Skinfolds
Biceps	5.0, 4.8	3.2	2.8	2.6	2.4	2.4	2.8	2.6	2.8	2.7	0.261861
Triceps	10.0, 9.3	6	6.2	5	5	5.4	5.6	5.6	5.4	5.525	0.426782
Subscap	14.0, 14.8	14.6	15	15.4	15.8	16	16.6	16	16	15.675	0.64087
Iliac	20.0, 20.4	20.4	19.8	20.4	20.2	21.6	21.8	22	21.6	20.975	0.858154
BIA dataset	7	13	20	26	32	37	42	47	52	30.6667	15.411
Activity (E.A.R)
Level	Very Low	Medium	Medium	Medium	Medium	Medium	Medium	Medium	Medium	N/A	N/A
Fat %	19.1	16.5	15.3	14.7	15.2	17.2	16.9	18.1	15	16.4444	1.52325
Fat (kg)	16.5	13.4	12.1	11.7	12	13.7	13.5	14.2	11.8	13.2111	1.54632
Lean (kg)	69.7	67.7	67	68	66.9	66.1	66.2	64.2	67.1	66.9889	1.5037
Dry lean weight (kg)	20.2	19.6	19.1	19.1	19.1	19.4	19.4	19.3	19	19.3556	0.371184
TBW %	57.4	59.3	60.6	61.4	60.6	58.5	58.7	57.3	61	59.4222	1.5474
TBW (lt)	49.5	48.1	47.9	48.9	47.8	46.7	46.8	44.9	48.1	47.6333	1.3537
Body cell mass (kg)	41.6	40.6	39.5	39.6	40	38.9	38.5	37.2	39.4	39.4778	1.25178
3rd space water (lt)	0.3	0.1	0.6	0.9	0.5	0.4	0.6	0.3	0.9	0.511111	0.271314
Nutrition	0.41	0.41	0.41	0.42	0.41	0.41	0.42	0.42	0.42	0.414444	0.00527046
Prediction marker	0.713	0.709	0.729	0.751	0.705	0.725	0.744	0.744	0.735	0.728333	0.0166358
Basal met. Rate (kcal)	2120	2065	2045	2073	2042	2020	2023	1968	2048	2044.89	41.6307
BMR / body weight (kcal / kg)	24.6	25.5	25.9	26	25.9	25.3	25.4	25.1	26	25.5222	0.479004
Est. average req. (kcal)	2968	3303	3272	3317	3268	3232	3237	3148	3277	3224.67	108.097
BMI	30.5	28	27.4	27.5	27.3	27.6	27.6	27.1	27.3	27.8111	1.03976
BFMI	5.8	4.6	4.2	4	4.2	4.7	4.7	4.9	4.1	4.57778	0.556277
FFMI	24.7	23.4	23.2	23.5	23.1	22.9	22.9	22.2	23.2	23.2333	0.667083
Waist / hip	0.94	0.83	0.88	0.88	0.87	0.89	0.89	0.88	0.88	0.882222	0.0281859
Impedance 5 kHz (ohms)	477	494	487	461	502	516	504	540	483	496	23.1193
Impedance 50 kHz (ohms)	389	407	406	394	407	426	424	453	403	412.111	19.4964
Impedance 100 kHz (ohms)	361	376	377	366	376	396	395	423	375	382.778	18.9854
Impedance 200 kHz (ohms)	340	350	355	346	354	374	375	402	355	361.222	19.2144
Resistance 50 kHz (ohms)	385	403	402	391	402	422	420	449	400	408.222	19.3635
Reactance 50 kHz (ohms)	58.4	59.8	54.9	50.5	61.5	60.5	54.9	58.3	54.6	57.0444	3.54969
Phase angle 50K (degrees)	8.6	8.4	7.8	7.4	8.7	8.2	7.5	7.4	7.8	7.97778	0.511805

## Sheet: C
Subject C
Height (cm): 178	Baseline	Month 1	Month 2	Month 3	Month 4	Month 5	Month 6	Month 7	Month 8	Average	St.Dev
Weight (kg)	83	81.9	79.2	79.3	81.3	80.9	81.3	82	81.4	81.1444	1.22995
Grip strength 1	NC	57.5	59	60	60	62	63	64	65	61.3125	2.60408
Grip strength 2	NC	60	61	60	61	63	64	64	63	62	1.69031
Grip strength 3	NC	59.5	60.5	61	61	64	62	63	63	61.75	1.51186
Circumferences
Arm relaxed	NC	32.5	32	32	32.6	32.4	32.4	32.5	32.1	32.3125	0.241646
Arm tensed	NC	33.3	32.9	32.4	33.5	33.1	33.8	33.4	33.4	33.225	0.426782
Waist	NC	89.8	89.9	89.6	90.8	90.9	91	91.3	90.6	90.4875	0.633443
Hip / gluteal	NC	99.5	100.5	99.8	100	101.1	101	101.4	100.1	100.425	0.684001
Calf	NC	38.7	38	38.3	38.3	39	38.9	39	38.8	38.625	0.377018
Skinfolds
Biceps	6.0, 6.2	4.2	3.2	3	3	3.4	3.6	3.6	4	3.5	0.440779
Triceps	12.6, 12.0	7.8	7.6	7.8	5.8	5.6	5.4	5.5	6	6.4375	1.09013
Subscap	16.0, 15.4	15.4	14	14	14.2	14.6	15	14.8	15.4	14.675	0.575078
Iliac	17.2, 15.4	18.2	17.8	17.8	19.8	19.4	19.8	19.4	19.6	18.975	0.884388
BIA dataset	9	12	21	27	33	38	43	48	53	31.5556	15.5251
Activity (E.A.R)
Level	Very Low	Medium	Medium	Medium	Medium	Medium	Medium	Medium	Medium	N/A	N/A
Fat %	16.1	14.8	16.9	15.9	17.3	18.2	17.6	18.7	16.1	16.8444	1.23704
Fat (kg)	13.4	12.1	13.4	12.6	14.1	14.7	14.3	15.3	13.1	13.6667	1.02347
Lean (kg)	69.6	69.8	65.8	66.7	67.2	66.2	67	66.7	68.3	67.4778	1.43769
Dry lean weight (kg)	20.2	19.7	19.4	19.4	19.9	19.8	19.9	20.1	19.7	19.7889	0.275882
TBW %	59.5	61.2	58.6	59.6	58.2	57.4	57.9	56.8	59.7	58.7667	1.3629
TBW (lt)	49.4	50.1	46.4	47.3	47.3	46.4	47.1	46.6	48.6	47.6889	1.35688
Body cell mass (kg)	32.7	41.2	38.7	39	39.4	38.8	39.1	38.6	39.9	38.6	2.35478
3rd space water (lt)	0.7	0.8	0.4	0.5	0.4	0.2	0.4	0.4	0.7	0.5	0.193649
Nutrition	0.53	0.42	0.41	0.42	0.41	0.41	0.41	0.42	0.42	0.427778	0.038658
Prediction marker	ERROR	0.73	0.725	0.737	0.725	0.727	0.732	0.746	0.735	0.732125	0.00714018
Basal met. Rate (kcal)	2117	2123	2012	2037	2051	2023	2045	2037	2081	2058.44	39.803
BMR / body weight (kcal / kg)	25.5	25.9	25.4	25.7	25.2	25	25.2	24.8	25.6	25.3667	0.35
Est. average req. (kcal)	2964	3397	3219	3259	3281	3237	3272	3259	3330	3246.44	118.548
BMI	26.2	25.8	25	25.1	25.7	25.5	25.6	25.9	25.7	25.6111	0.375648
BFMI	4.2	3.8	4.2	4	4.5	4.6	4.5	4.8	4.1	4.3	0.320156
FFMI	22	22	20.8	21.1	21.2	20.9	21.1	21.1	21.6	21.3111	0.448454
Waist / hip	0.94	0.9	0.89	0.9	0.91	0.9	0.9	0.9	0.91	0.905556	0.01424
Impedance 5 kHz (ohms)	339	500	568	540	559	572	557	563	528	525.111	73.431
Impedance 50 kHz (ohms)	431	419	470	455	460	475	464	474	440	454.222	19.9485
Impedance 100 kHz (ohms)	401	389	436	423	427	441	432	442	409	422.222	18.6466
Impedance 200 kHz (ohms)	378	365	412	398	405	416	408	420	388	398.889	18.4895
Resistance 50 kHz (ohms)	427	416	465	451	456	471	460	470	436	450.222	19.6327
Reactance 50 kHz (ohms)	58.7	56.7	65.6	60.7	64.3	64.2	62.1	60.7	59.7	61.4111	2.90751
Phase angle 50K (degrees)	7.8	7.8	8	7.7	8	7.8	7.7	7.4	7.8	7.77778	0.17873

## Sheet: D
Subject D
Height (cm): 173	Baseline	Month 1	Month 2	Month 3	Month 4	Month 5	Month 6	Month 7	Month 8	Average	St.Dev
Weight (kg)	65	65.4	64.4	64.8	64.4	64.1	63.8	63.8	63.3	64.3333	0.661438
Grip strength 1	NC	54	52.5	52.5	54	52	53.5	52	54	53.0625	0.903861
Grip strength 2	NC	56	51	54.5	54	50	52	52	54.5	53	2.05287
Grip strength 3	NC	52	47	54	53.3	51.5	52.5	50	52.5	51.6	2.20907
Circumferences
Arm relaxed	NC	30.3	30.2	30.9	30.5	30.4	30.1	30.1	29.8	30.2875	0.327054
Arm tensed	NC	33.7	33.5	33.2	33.2	33.1	32.9	32.7	32.7	33.125	0.357571
Waist	NC	76.2	75	74.2	75.2	74.5	73.4	72.5	73.3	74.2875	1.19575
Hip / gluteal	NC	92.3	91.8	91.9	90.9	91.9	91	91.9	90.8	91.5625	0.570557
Calf	NC	34.5	34.7	34.9	34.5	33.6	34.3	34.6	34.4	34.4375	0.385218
Skinfolds
Biceps	2.5, 2.6	2.8	2.8	2.4	2.4	2.6	2.6	3	2.6	2.65	0.20702
Triceps	6.6, 6.3	4.9	4.5	5.2	4.6	4.1	4.3	4.5	4.6	4.5875	0.339905
Subscap	8.8, 9.0	10	9.9	9.2	9	9.8	9.6	9.9	9.4	9.6	0.36645
Iliac	5.8, 6.0	12.5	10.9	11	11.4	10.5	9.8	9.2	8.2	10.4375	1.34476
BIA dataset	4	17	24	30	35	40	45	50	55	33.3333	16.4165
Activity (E.A.R)
Level	Very Low	Medium	Medium	Medium	Medium	Medium	Medium	Medium	Medium	N/A	N/A
Fat %	12	11.5	12.4	12	12.7	13.7	12.7	12.1	13.6	12.5222	0.741245
Fat (kg)	7.8	7.5	8	7.8	8.2	8.8	8.1	7.7	8.6	8.05556	0.424591
Lean (kg)	57.2	57.9	56.4	57	56.2	55.3	55.5	56.1	54.7	56.2556	1.00637
Dry lean weight (kg)	13.8	13.8	13.6	13.6	13.5	13.5	13.2	13.3	12.9	13.4667	0.291548
TBW %	66.8	67.4	66.5	67	66.3	65.2	66.5	67.1	66	66.5333	0.659545
TBW (lt)	43.4	44.1	42.8	43.4	42.7	41.8	42.3	42.8	41.8	42.7889	0.763944
Body cell mass (kg)	35.8	36.2	34.8	34.9	35	30.9	34.3	34.4	33.8	34.4556	1.52325
3rd space water (lt)	0.9	0.8	1	1.2	0.8	0.7	1	1	1	0.933333	0.15
Nutrition	0.41	0.41	0.42	0.42	0.41	0.47	0.42	0.42	0.42	0.422222	0.0185592
Prediction marker	0.704	0.715	0.729	0.74	0.719	0.918	0.734	0.747	0.736	0.749111	0.0647311
Basal met. Rate (kcal)	1774	1793	1751	1768	1746	1721	1727	1743	1704	1747.44	27.9335
BMR / body weight (kcal / kg)	27.3	27.4	27.1	27.3	27.1	26.8	27.1	27.3	26.9	27.1444	0.200693
Est. average req. (kcal)	2483	2869	2802	2829	2793	2754	2762	2789	2727	2756.44	110.725
BMI	21.5	21.8	21.5	21.6	21.5	21.4	21.2	21.3	21.2	21.4444	0.194365
BFMI	2.6	2.5	2.7	2.6	2.7	2.9	2.7	2.6	2.9	2.68889	0.136423
FFMI	18.9	19.3	18.8	19	18.8	18.5	18.5	18.7	18.3	18.7556	0.300463
Waist / hip	0.94	0.82	0.81	0.8	0.82	0.81	0.8	0.79	0.8	0.821111	0.045674
Impedance 5 kHz (ohms)	577	544	565	550	573	464	572	550	584	553.222	36.1621
Impedance 50 kHz (ohms)	467	451	470	461	473	489	479	469	488	471.889	12.2213
Impedance 100 kHz (ohms)	431	417	436	428	438	454	444	437	453	437.556	11.7804
Impedance 200 kHz (ohms)	406	389	412	407	412	426	420	411	430	412.556	12.1049
Resistance 50 kHz (ohms)	462	447	465	456	468	484	475	465	484	467.333	12.227
Reactance 50 kHz (ohms)	69.8	65.4	65	63.2	70.7	67.7	64.5	59.7	67	65.8889	3.38099
Phase angle 50K (degrees)	8.6	8.3	8	7.9	8.6	8	7.7	7.3	7.9	8.03333	0.41833

## Sheet: E
Subject E
Height (cm): 172	Baseline	Month 1	Month 2	Month 3	Month 4	Month 5	Month 6	Month 7	Month 8	Average	St.Dev
Weight (kg)	70.2	68	65.4	64.9	64	64.7	64.5	65.5	64.7	65.7667	2.01866
Grip strength 1	NC	52	50	52	62	56	46	59	50	53.375	5.26274
Grip strength 2	NC	49	52	51	58	58	47	60	45	52.5	5.58058
Grip strength 3	NC	47	49	49	57	58	46	60	45	51.375	5.97465
Circumferences
Arm relaxed	NC	30.8	31	31	30.1	30	30.3	31.1	30	30.5375	0.483846
Arm tensed	NC	34.2	34.8	34	33.8	33.7	33.7	34	33.8	34	0.36645
Waist	NC	81.5	79.8	79.4	79.7	79.9	79.3	80.1	79	79.8375	0.759582
Hip / gluteal	NC	95.6	95.6	94.2	93.8	93.9	93.5	94	93.8	94.3	0.826352
Calf (LEFT - see comment)	NC	32.5	31.8	31.5	30.8	31.3	31.2	31.1	31.5	31.4625	0.515302
Skinfolds
Biceps	3.6, 4.4	2.8	3	2.4	2.6	2.6	2.8	2.6	2.4	2.65	0.20702
Triceps	11.0, 10.2	5.6	5	4.6	5.6	5.2	5.4	5.4	5.4	5.275	0.337004
Subscap	10.8, 9.6	10.4	9.6	9.4	9.8	9.6	10	9.4	9.4	9.7	0.354562
Iliac	12.2, 10.2	10.2	11.4	10.2	11.8	11	11.8	11.6	11.6	11.2	0.667618
BIA dataset	6	14	22	28	34	39	44	49	54	32.2222	16.146
Activity (E.A.R)
Level	Very Low	Medium	Medium	Medium	Medium	Medium	Medium	Medium	Medium	N/A	N/A
Fat %	24.4	24.1	22.5	24	24.2	25.2	26.2	24.9	24.6	24.4556	1.00264
Fat (kg)	17.1	16.4	14.7	15.6	15.5	16.3	16.9	16.3	15.9	16.0778	0.74293
Lean (kg)	52.9	51.6	50.7	49.3	48.5	48.4	47.6	49.2	48.8	49.6667	1.71756
Dry lean weight (kg)	13.5	12.9	11.9	11.7	11.4	11.9	11.7	12	11.5	12.0556	0.693021
TBW %	56.3	56.9	59.3	57.9	58	56.4	55.7	56.8	57.7	57.2222	1.10315
TBW (lt)	39.4	38.7	38.8	37.6	37.1	36.5	35.9	37.2	37.3	37.6111	1.14504
Body cell mass (kg)	32.6	28.5	31.7	31	29.4	30.1	28.5	30.3	30.7	30.3111	1.37971
3rd space water (lt)	0.1	-0.1	0.3	0.1	0.1	-0.1	-0.1	0.1	0.1	0.0555556	0.133333
Nutrition	0.42	0.49	0.42	0.42	0.44	0.43	0.45	0.43	0.42	0.435556	0.0229734
Prediction marker	0.764	"ERROR"	0.771	0.763	0.856	0.793	0.882	0.799	0.774	0.80025	0.0448673
Basal met. Rate (kcal)	1583	1550	1528	1492	1472	1469	1449	1490	1480	1501.44	43.3939
BMR / body weight (kcal / kg)	22.6	22.8	23.4	23	23	22.7	22.5	22.7	22.9	22.8444	0.269774
Est. average req. (kcal)	2217	2481	2444	2388	2355	2351	2319	2383	2367	2367.22	74.8545
BMI	23.7	22.9	22.1	22	21.6	21.9	21.8	22.1	21.9	22.2222	0.661018
BFMI	5.8	5.5	5	5.3	5.2	5.5	5.7	5.5	5.4	5.43333	0.244949
FFMI	17.9	17.4	17.1	16.7	16.4	16.4	16.1	16.6	16.5	16.7889	0.571061
Waist / hip	0.94	0.85	0.83	0.84	0.85	0.85	0.84	0.85	0.84	0.854444	0.0328295
Impedance 5 kHz (ohms)	657	493	643	691	626	699	653	680	691	648.111	63.2089
Impedance 50 kHz (ohms)	559	569	557	590	600	621	641	602	598	593	28.0179
Impedance 100 kHz (ohms)	526	533	524	555	565	584	605	569	562	558.111	27.1222
Impedance 200 kHz (ohms)	502	501	496	527	536	554	576	543	535	530	26.7208
Resistance 50 kHz (ohms)	556	564	553	586	596	617	637	599	594	589.111	28.0198
Reactance 50 kHz (ohms)	64.4	71.9	65.4	70.4	64.5	68.8	67.7	59.2	66.8	66.5667	3.77591
Phase angle 50K (degrees)	6.6	7.3	6.7	6.8	6.2	6.4	6.1	5.7	6.4	6.46667	0.458258
