# Supplementary material for: Participants in the Trans-Antarctic Winter Traverse Expedition Showed Increased Bacterial Load and Diversity in Saliva but Maintained Individual Differences within Stool Microbiota and Across Metabolite Fingerprints
Source: Int J Mol Sci. 2023 Mar 2;24(5):4850. doi: 10.3390/ijms24054850 (PMC10002533; doi:10.3390/ijms24054850)
Supplement: Supplementary file 1 [file ijms-24-04850-s001.zip › supplementary_table_2_metabolite_id.xlsx]

## Sheet: negative_fiems
m/z	Biofluid	Source	Count	Name	Formula	Monoisotopic Mass	Adduct	Matched Adduct m/z	ppm	Database	Kingdom	Super Class	Class	Sub Class	Direct Parent
30.54	Stool	Mogibacteriaceae
35	Stool	Participant	2	Quinone	C6H4O2	108.021	M-3H	34.9998	7	HMDB0003364	Organic compounds	Organic oxygen compounds	Organooxygen compounds	Carbonyl compounds	P-benzoquinones
37	Stool	Participant
39.45	Saliva	Prevotella
	Saliva	Gemellaceae
40.18	Saliva	Weeksellaceae
50	Stool	Mogibacteriaceae	2	Dihydro-3(2H)-thiophenone	C4H6OS	102.014	M-2H	49.9997	6	HMDB0031242	Organic compounds	Organoheterocyclic compounds	Thiolanes	Thiolanes	Thiolanes
53	Stool	Participant
55	Stool	Participant
58.09	Plasma	Participant
59	Stool	Participant
60	Stool	Participant	1	8-Hydroxythioguanine	C5H5N5OS	183.022	M-3H	59.9999	2	HMDB0060804	Organic compounds	Organoheterocyclic compounds	Imidazopyrimidines	Purines and purine derivatives	Purinones
61	Stool	Participant
62	Stool	Participant	3	2-Acetylthiophene	C6H6OS	126.014	M-2H	61.9997	5	HMDB0033133	Organic compounds	Organic oxygen compounds	Organooxygen compounds	Carbonyl compounds	Aryl alkyl ketones
63	Stool	Participant	1	Nitrous oxide	N2O	44.0011	M+F	62.9995	9	HMDB0035807	Inorganic compounds	Homogeneous non-metal compounds	Other non-metal organides	Other non-metal nitrides	Other non-metal nitrides
66.9	Stool	Participant
67.9	Stool	Participant
68.9	Stool	Participant
74.9	Stool	Participant
76.9	Stool	Participant
80.9	Stool	Participant
82.9	Stool	Participant
84.9	Stool	Participant
90.81	Stool	Participant
92.81	Stool	Participant
94.81	Stool	Participant
96.81	Stool	Participant
98.81	Stool	Participant
100.9	Stool	Participant	1	Bromide	Br	78.9183	M+Na-2H	100.9	3	HMDB0002500	Inorganic compounds	Homogeneous non-metal compounds	Homogeneous halogens	Homogeneous halogens	Homogeneous halogens
102	Stool	Participant	2	3-oxobrimonidine	C11H12BrN5O	309.022	M-3H	102	2	HMDB0061102	Organic compounds	Organoheterocyclic compounds	Diazanaphthalenes	Benzodiazines	Quinoxalines
110.9	Stool	Ruminococcaceae
		Activity
114.9	Stool	Participant
	Stool	SMB53
115.9	Stool	Participant
		Activity
116.9	Stool	Participant
118	Stool	Participant
118.81	Stool	Participant
120.9	Stool	Activity
121.9	Stool	Participant
123.9	Stool	Participant
	Stool	B.fragilis
	Stool	Ruminococcaceae
126.9	Stool	Participant
127.9	Stool	Participant
128.9	Stool	Participant
130	Stool	Activity	9	Homovanillic acid sulfate	C9H10O7S	262.015	M-2H	130	1	HMDB0011719	Organic compounds	Organic acids and derivatives	Organic sulfuric acids and derivatives	Arylsulfates	Phenylsulfates
130.9	Stool	Participant
136.9	Stool	Participant	1	1,2,4,5-Tetrathiane	C2H4S4	155.92	M-H20-H	136.901	9	HMDB0031185	Organic compounds	Organoheterocyclic compounds	Tetrathianes	Tetrathianes	Tetrathianes
140.9	Stool	Participant	1	Permanganate	HMnO4	119.925	M+Na-2H	140.9	1	HMDB0001417	Inorganic compounds	Miscellaneous inorganic compounds	Inorganic oxides	Inorganic oxides	Inorganic oxides
143	Stool	Participant	3	2-Methyl-5-(methylthio)thiophene	C6H8S2	144.007	M-H	143	4	HMDB0040259	Organic compounds	Organosulfur compounds	Thioethers	Aryl thioethers	Aryl thioethers
	Stool	SMB53
	Stool	E.biforme
144	Stool	Activity
144.9	Stool	Ruminococcaceae
		Activity
147.9	Stool	Activity
148.9	Stool	Participant
149.9	Stool	Participant
150.9	Stool	Participant
154.81	Stool	Participant
156.9	Stool	Participant
158	Stool	Participant	5	Nicotinic acid	C6H5NO2	123.032	M+Cl	158.001	9	HMDB0001488	Organic compounds	Organoheterocyclic compounds	Pyridines and derivatives	Pyridinecarboxylic acids and derivatives	Pyridinecarboxylic acids
158.9	Stool	Participant
	Stool	Erysipelotrichaceae
160	Stool	Participant	1	(±)-Methamidophos	C2H8NO2PS	141.001	M+F	160	2	HMDB0031803	Organic compounds	Organophosphorus compounds	Organothiophosphorus compounds	Phosphoramidothioic-acid-O,S-diesters	Phosphoramidothioic-acid-O,S-diesters
161.9	Saliva	Lachnospiraceae
164.9	Stool	Participant
165.9	Stool	Participant
166.9	Stool	Participant
168.9	Stool	Participant
171	Stool	SMB53
	Stool	E.biforme
172	Stool	Participant	1	1H-Pyrrolo[2,1-c][1,4]thiazine	C7H7NS	137.03	M+Cl	171.999	4	HMDB0040229	Organic compounds	Organoheterocyclic compounds	Thiazines	1,4-thiazines	1,4-thiazines
178.9	Stool	Participant
180.9	Stool	Participant
182.9	Stool	Participant
185	Stool	Participant	18	Cinnamic acid	C9H8O2	148.052	M+K-2H	185.001	6	HMDB0000567	Organic compounds	Phenylpropanoids and polyketides	Cinnamic acids and derivatives	Cinnamic acids	Cinnamic acids
188	Stool	Participant	2	D-Cysteine	C3H7NO2S	121.02	M-H+HCOONa	188	0	HMDB0003417	Organic compounds	Organic acids and derivatives	Carboxylic acids and derivatives	Amino acids, peptides, and analogues	Cysteine and derivatives
190.81	Saliva	P.nanceiensis
194	Stool	Participant	1	m-Chlorohippuric acid	C9H8ClNO3	213.019	M-H20-H	194.001	5	HMDB0001309	Organic compounds	Benzenoids	Benzene and substituted derivatives	Benzoic acids and derivatives	Hippuric acids
194.9	Stool	Participant	1	O-Phospho-4-hydroxy-L-threonine	C4H10NO7P	215.019	M-H20-H	196.001	6	HMDB0006802	Organic compounds	Organic acids and derivatives	Carboxylic acids and derivatives	Amino acids, peptides, and analogues	L-alpha-amino acids
	Stool	Lachnospiraceae
196	Stool	Participant
	Stool	Lachnospiraceae
196.9	Stool	Participant
	Stool	Lachnospiraceae
199.09	Stool	SMB53	13	Norecasantalal	C11H16O	164.12	M+Cl	199.089	2	HMDB0036816	Organic compounds	Lipids and lipid-like molecules	Prenol lipids	Monoterpenoids	Bicyclic monoterpenoids
	Stool	E.biforme
200.09	Stool	SMB53	1	2-Hexylbenzothiazole	C13H17NS	219.108	M-H20-H	200.09	1	HMDB0040032	Organic compounds	Organoheterocyclic compounds	Benzothiazoles	Benzothiazoles	Benzothiazoles
	Stool	E.biforme
201	Stool	Participant	1	[(3-methylbut-2-en-1-yl)oxy]sulfonic acid	C5H10O4S	166.03	M+Cl	200.999	3	HMDB0136691	Organic compounds	Organic acids and derivatives	Organic sulfuric acids and derivatives	Sulfuric acid esters	Sulfuric acid monoesters
	Stool	SMB53
202	Stool	Participant
	Stool	Erysipelotrichaceae
204	Stool	Blautia	1	Zapotidine	C7H9N3S	167.052	M+K-2H	204	2	HMDB0030383	Organic compounds	Organoheterocyclic compounds	Diazines	Pyrimidines and pyrimidine derivatives	Pyrimidinethiones
211	Stool	Participant	7	Ribose 1-phosphate	C5H11O8P	230.019	M-H20-H	211.001	4	HMDB0001489	Organic compounds	Organic oxygen compounds	Organooxygen compounds	Carbohydrates and carbohydrate conjugates	Pentoses
	Stool	B.longum
212	Stool	Participant
	Stool	Clostridiaceae
213	Stool	Participant	1	IDP	C10H14N4O11P2	428.013	M-2H	212.999	3	HMDB0003335	Organic compounds	Nucleosides, nucleotides, and analogues	Purine nucleotides	Purine ribonucleotides	Purine ribonucleoside diphosphates
214	Stool	Participant	1	Phosphocreatinine	C4H8N3O4P	193.025	M+Na-2H	214	0	HMDB0041624	Organic compounds	Organic acids and derivatives	Carboxylic acids and derivatives	Amino acids, peptides, and analogues	Alpha amino acids and derivatives
215	Stool	Participant	5	2-Oxo-4-methylthiobutanoic acid	C5H8O3S	148.019	M-H+HCOONa	215	2	HMDB0001553	Organic compounds	Lipids and lipid-like molecules	Fatty Acyls	Fatty acids and conjugates	Thia fatty acids
217	Stool	Participant	5	2-Methoxy-3,5-dimethylpyrimidine	C7H10N2O	138.079	M+Br	216.998	8	HMDB0040911	Organic compounds	Organoheterocyclic compounds	Diazines	Pyrazines	Methoxypyrazines
219	Stool	Erysipelotrichaceae	1	Methyl 2-propenyl tetrasulfide	C4H8S4	183.951	M+K-2H	220.899	2	HMDB0036350	Organic compounds	Organosulfur compounds	Allyl sulfur compounds	Allyl sulfur compounds	Allyl sulfur compounds
220.9	Saliva	P.nanceiensis
	Saliva	Veillonella
224	Stool	Participant	1	Cystathionine ketimine	C7H9NO4S	203.025	M+Na-2H	224	0	HMDB0002015	Organic compounds	Organic acids and derivatives	Carboxylic acids and derivatives	Amino acids, peptides, and analogues	Alpha amino acids and derivatives
225	Stool	Participant	5	3-Furoic acid	C5H4O3	112.016	M+TFA-H	225.002	7	HMDB0000444	Organic compounds	Organoheterocyclic compounds	Furans	Furoic acid and derivatives	Furoic acids
	Stool	Lachnospiraceae
	Stool	Erysipelotrichaceae
226	Stool	Participant	1	2(3H)-Benzothiazolethione	C7H5NS2	166.986	M+Hac-H	226	1	HMDB0030524	Organic compounds	Organoheterocyclic compounds	Benzothiazoles	Benzothiazoles	Benzothiazoles
227.09	Stool	Participant	16	Heptanal	C7H14O	114.105	M+TFA-H	227.09	0	HMDB0031475	Organic compounds	Organic oxygen compounds	Organooxygen compounds	Carbonyl compounds	Medium-chain aldehydes
	Stool	SMB53
	Stool	E.biforme
228.09	Stool	Participant	13	Austinol	C25H30O8	458.194	M-2H	228.09	1	HMDB0034464	Organic compounds	Organoheterocyclic compounds	Furopyrans	Furopyrans	Furopyrans
	Stool	SMB53
	Stool	E.biforme
229.09	Stool	Participant	1	2-Ethyl-1-hexanol sulfate	C8H18O4S	210.093	M+F	229.091	4	HMDB0033373	Organic compounds	Organic acids and derivatives	Organic sulfuric acids and derivatives	Sulfuric acid esters	Sulfuric acid monoesters
231	Stool	Participant
232	Stool	Participant
	Stool	Ruminococcaceae
233	Stool	Participant
239	Plasma	Participant	1	p-Toluenesulfonic acid	C7H8O3S	172.019	M-H+HCOONa	239	2	HMDB0059933	Organic compounds	Benzenoids	Benzene and substituted derivatives	Benzenesulfonic acids and derivatives	p-Methylbenzenesulfonates
	Stool	Participant
241.18	Stool	Participant	15	Geosmin	C12H22O	182.167	M+Hac-H	241.181	4	HMDB0036461	Organic compounds	Organic oxygen compounds	Organooxygen compounds	Alcohols and polyols	Tertiary alcohols
242.18	Stool	Participant	14	PE(P-18:0/18:1(9Z))	C41H80NO7P	729.567	M-3H	242.182	7	HMDB0011375	Organic compounds	Lipids and lipid-like molecules	Glycerophospholipids	Glycerophosphoethanolamines	1-(1Z-alkenyl),2-acylglycerophosphoethanolamines
243.09	Stool	Participant	4	Agrocybenine	C12H18N2O	206.142	M+K-2H	243.09	2	HMDB0041445	Organic compounds	Organoheterocyclic compounds	Pyrrolopyridines	Pyrrolopyridines	Pyrrolopyridines
246	Stool	Participant
247	Stool	Participant	2	Benzoyl phosphate	C7H7O5P	202.003	M+FA-H	247.001	5	HMDB0060440	Organic compounds	Benzenoids	Benzene and substituted derivatives	Benzoic acids and derivatives	Benzoic acids and derivatives
254.09	Stool	Participant	1	7,8-Dihydroneopterin	C9H13N5O4	255.097	M-H	254.089	2	HMDB0002275	Organic compounds	Organoheterocyclic compounds	Pteridines and derivatives	Pterins and derivatives	Biopterins and derivatives
259	Stool	Participant	2	Dehydrochorismic acid	C10H8O6	224.032	M+Cl	259.002	6	HMDB0036314	Organic compounds	Benzenoids	Benzene and substituted derivatives	Phenoxyacetic acid derivatives	Phenoxyacetic acid derivatives
	Stool	SMB53
	Stool	E.biforme
260	Stool	Participant	1	2-Amino-5,6-dichloro-3,4,-dihydroquinazoline	C8H7Cl2N3	215.002	M+FA-H	260	0	HMDB0060712	Organic compounds	Organoheterocyclic compounds	Diazanaphthalenes	Benzodiazines	Quinazolinamines
264	Stool	Participant	1	(S)-N-(4,5-Dihydro-1-methyl-4-oxo-1H-imidazol-2-yl)alanine	C7H11N3O3	185.08	M+Br	263.999	4	HMDB0034912	Organic compounds	Organic acids and derivatives	Carboxylic acids and derivatives	Amino acids, peptides, and analogues	Alanine and derivatives
265.08	Saliva	Lachnospiraceae	10	Glutamylproline	C10H16N2O5	244.106	M+Na-2H	265.081	2	HMDB0028827	Organic compounds	Organic acids and derivatives	Carboxylic acids and derivatives	Amino acids, peptides, and analogues	Dipeptides
266.08	Saliva	Lachnospiraceae	3	Butenylcarnitine	C11H19NO4	229.131	M+K-2H	266.08	0	HMDB0013126	Organic compounds	Lipids and lipid-like molecules	Fatty Acyls	Fatty acid esters	Acyl carnitines
267.08	Stool	Participant	4	Marindinin	C14H16O3	232.11	M+Cl	267.079	2	HMDB0029504	Organic compounds	Phenylpropanoids and polyketides	Kavalactones	Kavalactones	Kavalactones
	Saliva	Lachnospiraceae
274	Stool	A.muciniphila	4	N-Acetylhistidine	C8H11N3O3	197.08	M+Br	275.999	4	HMDB0032055	Organic compounds	Organic acids and derivatives	Carboxylic acids and derivatives	Amino acids, peptides, and analogues	Histidine and derivatives
276	Stool	Participant
283.18	Stool	Participant	1	33-Deoxy-33-hydroperoxyfurohyperforin	C35H52O6	568.376	M-2H	283.181	3	HMDB0038387	Organic compounds	Lipids and lipid-like molecules	Prenol lipids	Monoterpenoids	Monoterpenoids
284.18	Stool	Participant	1	2,4-Dodecadienoic acid pyrrolidide	C16H27NO	249.209	M+Cl	284.179	5	HMDB0038841	Organic compounds	Organoheterocyclic compounds	Pyrrolidines	N-acylpyrrolidines	N-acylpyrrolidines
289	Stool	Participant	0	5-(4-Acetoxy-3-oxo-1-butynyl)-2,2'-bithiophene	C14H10O3S2	290.007	M-H	289	0	HMDB0038459	Organic compounds	Organoheterocyclic compounds	Bi- and oligothiophenes	Bi- and oligothiophenes	Bi- and oligothiophenes
291	Stool	Participant
	Stool	SMB53
293.08	Saliva	Lachnospiraceae	19	1,1'-(Tetrahydro-6a-hydroxy-2,3a,5-trimethylfuro[2,3-d]-1,3-dioxole-2,5-diyl)bis-ethanone	C12H18O6	258.11	M+Cl	293.08	1	HMDB0032527	Organic compounds	Organic oxygen compounds	Organooxygen compounds	Ethers	Ketals
294	Stool	Blautia	2	Kinetin	C10H9N5O	215.081	M+Br	294	1	HMDB0012245	Organic compounds	Organoheterocyclic compounds	Imidazopyrimidines	Purines and purine derivatives	6-alkylaminopurines
294.08	Saliva	Lachnospiraceae	1	Amoxapine	C17H16ClN3O	313.098	M-H20-H	294.08	1	HMDB0014683	Organic compounds	Organoheterocyclic compounds	Benzoxazepines	Dibenzoxazepines	Dibenzoxazepines
297.18	Stool	Participant
	Stool	Bacteroidales
298.18	Stool	Participant	3	1-(dimethylamino)-2-methyl-3,4-diphenylbutane-1,3-diol	C19H25NO2	299.188	M-H	298.181	4	HMDB0144301	Organic compounds	Phenylpropanoids and polyketides	Stilbenes	Stilbenes	Stilbenes
	Stool	Bacteroidales
300.18	Stool	Participant	1	Dioscoretine	C13H23NO3	241.168	M+Hac-H	300.182	5	HMDB0038588	Organic compounds	Lipids and lipid-like molecules	Fatty Acyls	Fatty acids and conjugates	Heterocyclic fatty acids
301.18	Stool	Participant	9	10-Acetylpanaxytriol	C19H28O4	320.199	M-H20-H	301.18	1	HMDB0039821	Organic compounds	Lipids and lipid-like molecules	Fatty Acyls	Fatty alcohols	Long-chain fatty alcohols
303.08	Stool	Participant	11	Calendoflaside	C28H32O15	608.174	M-2H	303.08	1	HMDB0038819	Organic compounds	Phenylpropanoids and polyketides	Flavonoids	Flavonoid glycosides	Flavonoid-3-O-glycosides
317.08	Stool	Participant	21	2-[4,6-dihydroxy-3-(4-hydroxy-3-methylbut-2-en-1-yl)-2-methoxyphenyl]acetic acid	C14H18O6	282.11	M+Cl	317.08	1	HMDB0125459	Organic compounds	Benzenoids	Benzene and substituted derivatives	Phenylacetic acids	2(hydroxyphenyl)acetic acids
318	Stool	Participant	2	2-{[(3,5-dimethoxyphenyl)(hydroxy)methylidene]amino}acetic acid	C11H13NO5	239.079	M+Br	317.998	5	HMDB0131468	Organic compounds	Benzenoids	Benzene and substituted derivatives	Benzoic acids and derivatives	Hippuric acids
322.89	Saliva	Lachnospiraceae
325.89	Saliva	P.nanceiensis
333	Stool	Participant	4	N-Acetyldjenkolic acid	C9H16N2O5S2	296.05	M+K-2H	332.999	4	HMDB0029421	Organic compounds	Organic acids and derivatives	Carboxylic acids and derivatives	Amino acids, peptides, and analogues	N-acyl-alpha amino acids
334	Stool	Participant
335.09	Stool	Participant	26	beta,2-Dihydroxy-4,6-dimethoxy-3-methylchalcone	C18H18O5	314.115	M+Na-2H	335.09	0	HMDB0040936	Organic compounds	Phenylpropanoids and polyketides	Linear 1,3-diarylpropanoids	Chalcones and dihydrochalcones	Retrochalcones
	Stool	Blautia
339	Stool	Participant	1	1,2,3,4-Tetrahydro-b-carboline-1,3-dicarboxylic acid	C13H12N2O4	260.08	M+Br	338.999	4	HMDB0032102	Organic compounds	Alkaloids and derivatives	Harmala alkaloids	Harmala alkaloids	Harmala alkaloids
346.9	Stool	Participant	1	5-(4-Chloro-3-hydroxy-1-butynyl)-2,2'-bithiophene	C12H9ClOS2	267.978	M+Br	346.897	8	HMDB0033269	Organic compounds	Organoheterocyclic compounds	Bi- and oligothiophenes	Bi- and oligothiophenes	Bi- and oligothiophenes
	Stool	Dialister
348	Stool	Participant
	Stool	Dialister
367	Stool	Participant	4	2-methyl-3-(sulfooxy)propanoic acid	C4H8O6S	184.004	2M-H	367.001	3	HMDB0126117	Organic compounds	Organic acids and derivatives	Organic sulfuric acids and derivatives	Sulfuric acid esters	Sulfuric acid monoesters
368.81	Stool	Bacteroides	1	Trichloroacetic acid	C2HCl3O2	161.904	2M+FA-H	368.807	9	HMDB0042048	Organic compounds	Organic acids and derivatives	Carboxylic acids and derivatives	Alpha-halocarboxylic acids and derivatives	Alpha-halocarboxylic acids
	Stool	B.uniformis
	Stool	Lachnospira
369.09	Plasma	Participant	18	8-Glucopyranosylprocyanidin B2	C36H36O17	740.195	M-2H	369.09	1	HMDB0037405	Organic compounds	Phenylpropanoids and polyketides	Flavonoids	Biflavonoids and polyflavonoids	Biflavonoids and polyflavonoids
369.63	Saliva	Weeksellaceae
370.81	Stool	Participant	3	Nervonyl CoA	C45H80N7O17P3S	1115.45	M-3H	370.811	2	HMDB0060237	Organic compounds	Lipids and lipid-like molecules	Fatty Acyls	Fatty acyl thioesters	Very-long-chain 3-oxoacyl CoAs
	Stool	Bacteroides
372.81	Stool	Participant
	Stool	B.ovatus
373.9	Stool	Participant
	Stool	B.ovatus
	Stool	B.producta
375.18	Stool	Participant	2	Secoeremopetasitolide B	C21H30O7	394.199	M-H20-H	375.181	2	HMDB0041363	Organic compounds	Lipids and lipid-like molecules	Prenol lipids	Terpene lactones	Terpene lactones
376.18	Stool	Participant	1	Disopyramide	C21H29N3O	339.231	M+K-2H	376.18	1	HMDB0014425	Organic compounds	Organoheterocyclic compounds	Pyridines and derivatives	Pheniramines	Pheniramines
377.18	Stool	Participant	1	1-Hexanol arabinosylglucoside	C17H32O10	396.2	M-H20-H	377.181	3	HMDB0031689	Organic compounds	Lipids and lipid-like molecules	Fatty Acyls	Fatty acyl glycosides	Fatty acyl glycosides of mono- and disaccharides
385.45	Saliva	R.mucilaginosa
387.18	Stool	Participant	2	(1R,3R,4R,5S,6S,8x)-1-Acetoxy-8-angeloyloxy-3,4-epoxy-5-hydroxy-7(14),10-bisaboladien-2-one	C22H30O7	406.199	M-H20-H	387.181	2	HMDB0039971	Organic compounds	Lipids and lipid-like molecules	Prenol lipids	Sesquiterpenoids	Sesquiterpenoids
389.18	Stool	Participant	7	Androsterone sulfate	C19H30O5S	370.181	M+F	389.18	1	HMDB0002759	Organic compounds	Lipids and lipid-like molecules	Steroids and steroid derivatives	Sulfated steroids	Sulfated steroids
391.18	Stool	Participant	1	(-)-Aspidospermine	C22H30N2O2	354.231	M+K-2H	391.179	2	HMDB0030361	Organic compounds	Alkaloids and derivatives	Aspidospermatan-type alkaloids	Aspidospermatan-type alkaloids	Aspidospermatan-type alkaloids
392.18	Stool	Participant	1	Palmitoylglycine	C18H35NO3	313.262	M+Br	392.181	1	HMDB0013034	Organic compounds	Organic acids and derivatives	Carboxylic acids and derivatives	Amino acids, peptides, and analogues	N-acyl-alpha amino acids
393.18	Stool	Participant	1	13-HDoHE	C22H34O	314.261	M+Br	393.18	0	HMDB0060043	Organic compounds	Lipids and lipid-like molecules	Fatty Acyls	Fatty alcohols	Long-chain fatty alcohols
401.63	Stool	Participant
	Stool	B.producta
407.18	Stool	Participant	5	MG(16:1)	C19H36O4	328.261	M+Br	407.18	1	HMDB0011534	Organic compounds	Lipids and lipid-like molecules	Glycerolipids	Monoradylglycerols	2-monoacylglycerols
412.09	Saliva	Weeksellaceae	2	Zeanoside B	C16H17NO9	367.09	M+FA-H	412.089	4	HMDB0038844	Organic compounds	Organic oxygen compounds	Organooxygen compounds	Carbohydrates and carbohydrate conjugates	Phenolic glycosides
413.09	Stool	Participant	1	Luteolin 7-O-(2-apiosyl-4-glucosyl-6-malonyl)-glucoside	C35H40O23	828.196	M-2H	413.091	2	HMDB0029259	Organic compounds	Phenylpropanoids and polyketides	Flavonoids	Flavonoid glycosides	Flavonoid-7-O-glycosides
417.09	Stool	Participant	5	Indole-3-acetylglutamic acid	C15H16N2O5	304.106	M+TFA-H	417.091	5	HMDB0038665	Organic compounds	Organic acids and derivatives	Carboxylic acids and derivatives	Amino acids, peptides, and analogues	Glutamic acid and derivatives
421.09	Stool	Participant	15	Bisdemethoxycurcumin	C19H16O4	308.105	M+TFA-H	421.09	1	HMDB0002114	Organic compounds	Phenylpropanoids and polyketides	Diarylheptanoids	Linear diarylheptanoids	Curcuminoids
425.18	Stool	Participant	1	Pisumionoside	C19H32O9	404.205	M+Na-2H	425.179	2	HMDB0039947	Organic compounds	Lipids and lipid-like molecules	Prenol lipids	Terpene glycosides	Terpene glycosides
427.09	Stool	Participant	1	cyclic N-Acetylserotonin glucuronide	C18H20N2O8	392.122	M+Cl	427.091	3	HMDB0060812	Organic compounds	Organic oxygen compounds	Organooxygen compounds	Carbohydrates and carbohydrate conjugates	Phenolic glycosides
432	Stool	Activity	4	6'-[(carboxymethyl)-C-hydroxycarbonimidoyl]-2',3',4,4',5,6-hexahydroxy-[1,1'-biphenyl]-2-carboxylic acid	C16H13NO11	395.049	M+K-2H	431.998	6	HMDB0126660	Organic compounds	Phenylpropanoids and polyketides	Tannins	Hydrolyzable tannins	Hydrolyzable tannins
435	Stool	Participant	25	[5,6,7-trihydroxy-2-(4-hydroxy-3-methoxyphenyl)-4-oxo-3,4-dihydro-2H-1-benzopyran-3-yl]oxidanesulfonic acid	C16H14O11S	414.026	M+Na-2H	435	1	HMDB0128796	Organic compounds	Phenylpropanoids and polyketides	Flavonoids	Sulfated flavonoids	3-sulfated flavonoids
437	Stool	Participant	2	3-hydroxy-2-[4-hydroxy-3-(sulfooxy)phenyl]-5-sulfino-3,4-dihydro-2H-1-benzopyran-7-olate	C15H14O10S2	418.003	M+F	437.001	3	HMDB0127807	Organic compounds	Phenylpropanoids and polyketides	Flavonoids	Flavans	Flavan-3-ols
438.09	Stool	Participant	4	3-(3,4-dimethoxyphenyl)-N-[2-(3-hydroxy-4-methoxyphenyl)ethyl]propanimidic acid	C20H25NO5	359.173	M+Br	438.092	5	HMDB0135482	Organic compounds	Benzenoids	Phenols	Methoxyphenols	Methoxyphenols
439.18	Stool	Participant	1	Heptaethylene glycol	C14H30O8	326.194	M+TFA-H	439.18	1	HMDB0061835	Organic compounds	Organic oxygen compounds	Organooxygen compounds	Ethers	Polyethylene glycols
448.18	Stool	Participant
449	Stool	Participant	1	Uridine 5'-diphosphate	C9H14N2O12P2	404.002	M+FA-H	449	1	HMDB0000295	Organic compounds	Nucleosides, nucleotides, and analogues	Pyrimidine nucleotides	Pyrimidine ribonucleotides	Pyrimidine ribonucleoside diphosphates
450.9	Stool	Participant	1	Brevifolincarboxylic acid 9-sulfate	C13H8O11S	371.979	M+Br	450.898	5	HMDB0031592	Organic compounds	Phenylpropanoids and polyketides	Isocoumarins and derivatives	Isocoumarins and derivatives	Isocoumarins and derivatives
462.09	Stool	Participant	1	Temelastine	C21H24BrN5O	441.116	M+Na-2H	462.091	2	HMDB0240244	Organic compounds	Organoheterocyclic compounds	Diazines	Pyrimidines and pyrimidine derivatives	Pyrimidones
463	Stool	Participant	12	3,6-dihydroxy-2-[3-methoxy-4-(sulfooxy)phenyl]-7-(sulfinooxy)-3,4-dihydro-2H-1-benzopyran-5-olate	C16H16O12S2	464.008	M-H	463.001	2	HMDB0127807	Organic compounds	Phenylpropanoids and polyketides	Flavonoids	Flavans	Flavan-3-ols
464.09	Stool	Participant	2	2-Hydroxypentyl glucosinolate	C12H23NO10S2	405.076	M+Hac-H	464.09	0	HMDB0038413	Organic compounds	Organic oxygen compounds	Organooxygen compounds	Carbohydrates and carbohydrate conjugates	Alkylglucosinolates
465.18	Stool	Participant	2	1-(6Z,9Z,12Z,15Z-octadecatetraenoyl)-glycero-3-phosphate	C21H35O7P	430.212	M+Cl	465.181	3	HMDB0062309	Organic compounds	Lipids and lipid-like molecules	Glycerophospholipids	Glycerophosphates	1-acylglycerol-3-phosphates
466.18	Stool	Participant	10	2-[4-(4-chloro-1,2-diphenylbut-1-en-1-yl)phenoxy]-1-(dimethylamino)ethan-1-ol	C26H28ClNO2	421.181	M+FA-H	466.179	2	HMDB0143643	Organic compounds	Phenylpropanoids and polyketides	Stilbenes	Stilbenes	Stilbenes
467.18	Stool	Participant	2	Cavipetin C	C24H36O4	388.261	M+Br	467.18	1	HMDB0030366	Organic compounds	Lipids and lipid-like molecules	Prenol lipids	Diterpenoids	Acyclic diterpenoids
468.18	Stool	Participant
469.18	Stool	Participant	4	Glycyl-Histidine	C8H12N4O3	212.091	2M+FA-H	469.18	0	HMDB0028843	Organic compounds	Organic acids and derivatives	Carboxylic acids and derivatives	Amino acids, peptides, and analogues	Dipeptides
471.18	Stool	Participant	1	Heteroartonin A	C26H28O7	452.183	M+F	471.182	4	HMDB0041323	Organic compounds	Phenylpropanoids and polyketides	Flavonoids	Flavones	3'-prenylated flavones
472.18	Stool	Participant
	Stool	B.fragilis
477	Stool	Participant	3	3-[3,5-dihydroxy-4-(sulfooxy)benzoyloxy]-2,4,5-trihydroxybenzoic acid	C14H10O13S	417.984	M+Hac-H	476.998	4	HMDB0128381	Organic compounds	Phenylpropanoids and polyketides	Depsides and depsidones	Depsides and depsidones	Depsides and depsidones
479	Stool	Participant	6	Theaflagallin	C20H16O9	400.079	M+Br	478.998	4	HMDB0033287	Organic compounds	Organoheterocyclic compounds	Benzopyrans	1-benzopyrans	1-benzopyrans
497.18	Stool	Participant	3	2-Methoxyestrone 3-glucuronide	C25H32O9	476.205	M+Na-2H	497.179	1	HMDB0004482	Organic compounds	Lipids and lipid-like molecules	Steroids and steroid derivatives	Steroidal glycosides	Steroid glucuronide conjugates
498.18	Stool	Participant
499.18	Stool	Participant	5	Suspensolide F	C21H34O12	478.205	M+Na-2H	499.18	1	HMDB0031918	Organic compounds	Lipids and lipid-like molecules	Prenol lipids	Terpene glycosides	Terpene glycosides
502.09	Stool	Coriobacteriaceae	1	Neolinustatin	C17H29NO11	423.174	M+Br	502.093	6	HMDB0038482	Organic compounds	Organic oxygen compounds	Organooxygen compounds	Carbohydrates and carbohydrate conjugates	Cyanogenic glycosides
506.09	Stool	Participant	4	3-(3,4-dimethoxyphenyl)-N-[2-(3,4-dimethoxyphenyl)ethyl]-3-(sulfooxy)propanimidic acid	C21H27NO9S	469.141	M+K-2H	506.089	1	HMDB0135504	Organic compounds	Benzenoids	Benzene and substituted derivatives	Methoxybenzenes	Dimethoxybenzenes
509.27	Stool	Bacteroidales	4	Pubescenol	C28H42O6	474.298	M+Cl	509.267	5	HMDB0030085	Organic compounds	Lipids and lipid-like molecules	Steroids and steroid derivatives	Steroid lactones	Withanolides and derivatives
515.17	Stool	Participant	50	Acevaltrate	C24H32O10	480.2	M+Cl	515.169	2	HMDB0034494	Organic compounds	Organic acids and derivatives	Carboxylic acids and derivatives	Tetracarboxylic acids and derivatives	Tetracarboxylic acids and derivatives
516.17	Stool	Participant	2	Amygdalin	C20H27NO11	457.158	M+Hac-H	516.172	4	HMDB0035030	Organic compounds	Organic oxygen compounds	Organooxygen compounds	Carbohydrates and carbohydrate conjugates	Cyanogenic glycosides
519.09	Stool	Participant	13	3,4-Dicaffeoyl-1,5-quinolactone	C25H22O11	498.116	M+Na-2H	519.091	2	HMDB0029291	Organic compounds	Phenylpropanoids and polyketides	Cinnamic acids and derivatives	Hydroxycinnamic acids and derivatives	Coumaric acids and derivatives
526.17	Stool	Participant	2	Doxorubicinol	C27H31NO11	545.19	M-H20-H	526.171	3	HMDB0041884	Organic compounds	Phenylpropanoids and polyketides	Anthracyclines	Anthracyclines	Anthracyclines
527.09	Stool	Participant	4	Ascorbic acid	C6H8O6	176.032	3M-H	527.089	2	HMDB0000044	Organic compounds	Organoheterocyclic compounds	Dihydrofurans	Furanones	Butenolides
542.17	Stool	Participant	1	O-Ethyl-4-[(2',3',4'-tri-O-acetyl-alpha-L-rhamnosyloxy)benzyl]thiocarbamate	C22H29NO9S	483.156	M+Hac-H	542.17	0	HMDB0031946	Organic compounds	Organic oxygen compounds	Organooxygen compounds	Carbohydrates and carbohydrate conjugates	Phenolic glycosides
548.45	Stool	Erysipelotrichaceae	1	Cer(d18:0/14:0)	C32H65NO3	511.496	M+K-2H	548.445	9	HMDB0011759	Organic compounds	Lipids and lipid-like molecules	Sphingolipids	Ceramides	Long-chain ceramides
555.17	Stool	Participant	2	Isosyringinoside	C23H34O14	534.195	M+Na-2H	555.169	1	HMDB0040814	Organic compounds	Organic oxygen compounds	Organooxygen compounds	Carbohydrates and carbohydrate conjugates	Phenolic glycosides
556.27	Stool	Bacteroides	1	N1,N10-Diferuloylspermidine	C27H35N3O6	497.253	M+Hac-H	556.266	6	HMDB0033471	Organic compounds	Phenylpropanoids and polyketides	Cinnamic acids and derivatives	Hydroxycinnamic acids and derivatives	Hydroxycinnamic acids and derivatives
561.9	Stool	Participant	1	Cytidine triphosphate	C9H16N3O14P3	482.985	M+Br	561.903	6	HMDB0000082	Organic compounds	Organic oxygen compounds	Organooxygen compounds	Carbohydrates and carbohydrate conjugates	Pentose phosphates
562.8	Stool	Participant
564.72	Stool	Participant	1	3-Oxotetracosanoyl-CoA	C45H80N7O18P3S	1131.45	M-2H	564.717	5	HMDB0060238	Organic compounds	Lipids and lipid-like molecules	Fatty Acyls	Fatty acyl thioesters	Very-long-chain 3-oxoacyl CoAs
	Stool	Ruminococcaceae
565.8	Stool	Participant
567	Stool	Ruminococcus
574.36	Stool	Participant
	Stool	Ruminococcus
576.45	Stool	Bacteroides
	Stool	Bacteroides
	Stool	B.uniformis
	Stool	Lachnospira
	Stool	Sutterella
576.8	Stool	Bacteroides
	Stool	B.uniformis
	Stool	Lachnospira
578.72	Stool	Succiniclasticum	1	Butter acids	C15H8Cl8O2	499.803	M+Br	578.722	4	HMDB0039842	Organic compounds	Benzenoids	Benzene and substituted derivatives	Diphenylmethanes	Bisphenols
588.36	Stool	Participant	1	Ganglioside GM3 (d18:1/18:1(11Z))	C59H106N2O21	1178.73	M-2H	588.357	5	HMDB0011929	Organic compounds	Lipids and lipid-like molecules	Sphingolipids	Glycosphingolipids	Gangliosides
	Stool	Ruminococcaceae
	Stool	Ruminococcus
588.9	Saliva	P.copri
589.17	Stool	Participant	2	Marmesin rutinoside	C26H34O13	554.2	M+Cl	589.169	1	HMDB0041413	Organic compounds	Phenylpropanoids and polyketides	Coumarins and derivatives	Furanocoumarins	Psoralens
591.17	Stool	Participant	4	Rutaretin 9-rutinoside	C26H34O14	570.195	M+Na-2H	591.169	1	HMDB0034611	Organic compounds	Phenylpropanoids and polyketides	Coumarins and derivatives	Coumarin glycosides	Coumarin glycosides
	Stool	Erysipelotrichaceae
592.17	Stool	Participant	1	Acrimarine N	C32H31NO8	557.205	M+Cl	592.174	7	HMDB0040791	Organic compounds	Organoheterocyclic compounds	Quinolines and derivatives	Benzoquinolines	Acridones
	Stool	Erysipelotrichaceae
595.17	Stool	Participant	46	(2R)-6,8-Diglucopyranosyl-4',5,7-trihydroxyflavanone	C27H32O15	596.174	M-H	595.167	5	HMDB0037407	Organic compounds	Phenylpropanoids and polyketides	Flavonoids	Flavonoid glycosides	Flavonoid 8-C-glycosides
596.27	Stool	Participant
597.17	Stool	Participant	1	Nb-trans-p-Coumaroylserotonin glucoside	C25H28N2O8	484.185	M+TFA-H	597.17	0	HMDB0032760	Organic compounds	Organic oxygen compounds	Organooxygen compounds	Carbohydrates and carbohydrate conjugates	Phenolic glycosides
598.8	Stool	Participant
	Stool	Succiniclasticum
599.63	Stool	Succiniclasticum	1	Tridecanol	C13H28O	200.214	3M-H	599.635	8	HMDB0013316	Organic compounds	Lipids and lipid-like molecules	Fatty Acyls	Fatty alcohols	Long-chain fatty alcohols
599.8	Stool	Participant
	Stool	Succiniclasticum
601.17	Stool	Succiniclasticum	4	6-{[10-butanoyl-3-hydroxy-6-(2-hydroxypropyl)-2,2-dimethyl-8-oxo-2H,3H,4H,8H-pyrano[3,2-g]chromen-5-yl]oxy}-3,4,5-trihydroxyoxane-2-carboxylic acid	C27H34O13	566.2	M+Cl	601.169	1	HMDB0130103	Organic compounds	Organic oxygen compounds	Organooxygen compounds	Carbohydrates and carbohydrate conjugates	Phenolic glycosides
602.36	Stool	Participant	2	LysoPE(0:0/24:0)	C29H60NO7P	565.411	M+K-2H	602.359	1	HMDB0011497	Organic compounds	Lipids and lipid-like molecules	Glycerophospholipids	Glycerophosphoethanolamines	2-acyl-sn-glycero-3-phosphoethanolamines
	Stool	Ruminococcaceae
603.36	Stool	Participant	5	3'-Hydroxy-e,e-caroten-3-one	C40H54O2	566.412	M+K-2H	603.361	2	HMDB0002020	Organic compounds	Lipids and lipid-like molecules	Prenol lipids	Tetraterpenoids	Xanthophylls
606.17	Stool	Participant	1	(S)-2,3-Dihydro-3,5-dihydroxy-2-oxo-3-indoleacetic acid 5-[glucosyl-(1->4)-b-D-glucoside]	C22H29NO15	547.154	M+Hac-H	606.168	4	HMDB0034675	Organic compounds	Organic oxygen compounds	Organooxygen compounds	Carbohydrates and carbohydrate conjugates	Phenolic glycosides
	Stool	Erysipelotrichaceae
608.36	Stool	Participant
609.09	Stool	Participant	3	(-)-Epigallocatechin 3,4'-di-gallate	C29H22O15	610.096	M-H	609.089	2	HMDB0039298	Organic compounds	Phenylpropanoids and polyketides	Flavonoids	Flavans	Catechin gallates
611.17	Stool	Participant	2	gamma-Glutamyl-S-(1-propenyl)cysteine sulfoxide	C11H18N2O6S	306.089	2M-H	611.17	0	HMDB0031870	Organic compounds	Organic acids and derivatives	Carboxylic acids and derivatives	Amino acids, peptides, and analogues	Dipeptides
616.36	Stool	Participant	1	LysoPC(20:1(11Z)/0:0)	C28H56NO7P	549.379	M-H+HCOONa	616.36	1	HMDB0010391	Organic compounds	Lipids and lipid-like molecules	Glycerophospholipids	Glycerophosphocholines	1-acyl-sn-glycero-3-phosphocholines
	Stool	Ruminococcaceae
617.27	Stool	Participant	1	LysoPI(18:2(9Z,12Z)/0:0)	C27H49O12P	596.296	M+Na-2H	617.271	1	HMDB0240597	Organic compounds	Lipids and lipid-like molecules	Glycerophospholipids	Glycerophosphoinositols	1-acyl-sn-glycerol-3-phosphoinositols
621.27	Stool	Succiniclasticum	4	Angeloylsenkyunolide F	C17H20O4	288.136	2M+FA-H	621.27	1	HMDB0039858	Organic compounds	Organoheterocyclic compounds	Isobenzofurans	Isobenzofurans	Isobenzofurans
622.36	Stool	Participant	1	Fumonisin AK1	C30H53NO11	603.362	M+F	622.36	0	HMDB0033397	Organic compounds	Organic acids and derivatives	Carboxylic acids and derivatives	Tricarboxylic acids and derivatives	Tricarboxylic acids and derivatives
629.36	Stool	Participant	1	(E)-Piperolein A	C19H25NO3	315.183	2M-H	629.36	1	HMDB0030185	Organic compounds	Organoheterocyclic compounds	Benzodioxoles	Benzodioxoles	Benzodioxoles
630.45	Stool	Participant	3	PE-NMe(14:0/14:0)	C34H68NO8P	649.468	M-H20-H	630.45	0	HMDB0112935	Organic compounds	Lipids and lipid-like molecules	Glycerophospholipids	Glycerophosphoethanolamines	Monomethylphosphatidylethanolamines
	Stool	Ruminococcaceae
	Stool	Dialister
	Stool	RF32
635	Stool	Participant
636.17	Stool	Participant	4	2-(1-{[(1-{3-[(E)-2-(7-chloroquinolin-2-yl)ethenyl]phenyl}-3-[2-(1,2-dihydroxypropan-2-yl)phenyl]propyl)sulfanyl]methyl}cyclopropyl)acetic acid	C35H36ClNO4S	601.205	M+Cl	636.175	7	HMDB0143567	Organic compounds	Phenylpropanoids and polyketides	Linear 1,3-diarylpropanoids	Linear 1,3-diarylpropanoids	Linear 1,3-diarylpropanoids
637.09	Stool	Participant	1	1,4-Benzothiazine-O-quinonimine	C12H12N2O5S	296.047	2M+FA-H	637.092	2	HMDB0012491	Organic compounds	Organoheterocyclic compounds	Benzothiazines	Benzothiazines	Benzothiazines
638.17	Stool	Participant	2	2-amino-4-({1-[(carboxymethyl)-C-hydroxycarbonimidoyl]-2-{[3-hydroxy-3-methyl-1-({7-oxo-7H-furo[3,2-g]chromen-4-yl}oxy)butan-2-yl]sulfanyl}ethyl}-C-hydroxycarbonimidoyl)butanoic acid	C26H31N3O11S	593.168	M+FA-H	638.166	6	HMDB0129420	Organic compounds	Organic acids and derivatives	Carboxylic acids and derivatives	Amino acids, peptides, and analogues	Peptides
639.36	Stool	Participant	1	1-Octen-3-yl glucoside	C14H26O6	290.173	2M+Hac-H	639.36	0	HMDB0032959	Organic compounds	Lipids and lipid-like molecules	Fatty Acyls	Fatty acyl glycosides	Fatty acyl glycosides of mono- and disaccharides
647.09	Stool	Participant	5	N-Acetylgalactosamine 4-sulphate	C8H15NO9S	301.047	2M+FA-H	647.092	3	HMDB0000781	Organic compounds	Organic oxygen compounds	Organooxygen compounds	Carbohydrates and carbohydrate conjugates	Acylaminosugars
	Stool	A.muciniphila
648	Stool	Participant
652.45	Stool	Participant	1	CerP(d18:1/16:0)	C34H68NO6P	617.478	M+Cl	652.448	3	HMDB0010700	Organic compounds	Lipids and lipid-like molecules	Sphingolipids	Phosphosphingolipids	Phosphosphingolipids
653.36	Stool	Participant	5	(2E,8E)-Piperamide-C9:2	C20H25NO3	327.183	2M-H	653.36	1	HMDB0038645	Organic compounds	Organoheterocyclic compounds	Benzodioxoles	Benzodioxoles	Benzodioxoles
655.17	Stool	Participant	2	Quercetin 3-(4''-acetylrhamnoside) 7-rhamnoside	C29H32O16	636.169	M+F	655.167	4	HMDB0039333	Organic compounds	Phenylpropanoids and polyketides	Flavonoids	Flavonoid glycosides	Flavonoid-7-O-glycosides
657.09	Stool	Participant	1	Genistein 4',7-O-diglucuronide	C27H26O17	622.117	M+Cl	657.086	5	HMDB0041736	Organic compounds	Phenylpropanoids and polyketides	Isoflavonoids	Isoflavonoid O-glycosides	Isoflavonoid O-glycosides
661.27	Stool	Participant	1	Vomifoliol 9-[glucosyl-(1->4)-xylosyl-(1->6)-glucoside]	C30H48O17	680.289	M-H20-H	661.271	1	HMDB0038449	Organic compounds	Organic oxygen compounds	Organooxygen compounds	Carbohydrates and carbohydrate conjugates	Oligosaccharides
667.27	Stool	Participant	1	Lipoyllysine	C14H26N2O3S2	334.139	2M-H	667.27	0	HMDB0012996	Organic compounds	Organoheterocyclic compounds	Dithiolanes	Lipoamides	Lipoamides
671.09	Stool	Participant	1	6-({2-[4-ethyl-3-(sulfooxy)phenyl]-3,5-dihydroxy-3,4-dihydro-2H-1-benzopyran-7-yl}oxy)-3,4,5-trihydroxyoxane-2-carboxylic acid	C23H26O14S	558.104	M+TFA-H	671.09	0	HMDB0127889	Organic compounds	Phenylpropanoids and polyketides	Flavonoids	Flavonoid glycosides	Flavonoid O-glucuronides
673	Stool	Participant
675	Stool	Participant
	Stool	Blautia
676.09	Stool	Participant
684.27	Stool	Participant	1	Kinetensin 4-7	C26H37N9O6	571.287	M+TFA-H	684.272	3	HMDB0012986	Organic compounds	Organic acids and derivatives	Carboxylic acids and derivatives	Amino acids, peptides, and analogues	Oligopeptides
686.36	Stool	Participant
691.09	Stool	Participant	32	3,3'-Bisjuglone	C20H10O6	346.048	2M-H	691.088	3	HMDB0033936	Organic compounds	Benzenoids	Naphthalenes	Naphthoquinones	Naphthoquinones
	Stool	Roseburia
692.18	Stool	Participant	1	Ferrioxamine B	C25H45FeN6O8	613.265	M+Br	692.184	5	HMDB0240270	Organic compounds	Lipids and lipid-like molecules	Fatty Acyls	Fatty amides	N-acyl amines
	Stool	Roseburia
694.36	Stool	Participant	1	Jubanine A	C40H49N5O6	695.368	M-H	694.361	1	HMDB0030205	Organic compounds	Organic acids and derivatives	Carboxylic acids and derivatives	Amino acids, peptides, and analogues	Oligopeptides
696.45	Stool	Participant	4	CL(16:1(9Z)/16:1(9Z)/16:1(9Z)/20:4(5Z,8Z,11Z,14Z))	C77H136O17P2	1394.93	M-2H	696.455	8	HMDB0057482	Organic compounds	Lipids and lipid-like molecules	Glycerophospholipids	Glycerophosphoglycerophosphoglycerols	Cardiolipins
697.09	Stool	Participant	8	{[4-(7-methoxy-2-oxo-2H-chromen-6-yl)but-3-en-2-yl]oxy}sulfonic acid	C14H14O7S	326.046	2M+FA-H	697.09	0	HMDB0128974	Organic compounds	Phenylpropanoids and polyketides	Coumarins and derivatives	Coumarins and derivatives	Coumarins and derivatives
706.36	Stool	Participant
710.45	Stool	Participant	18	PE(16:1(9Z)/P-16:0)	C37H72NO7P	673.505	M+K-2H	710.453	5	HMDB0008982	Organic compounds	Lipids and lipid-like molecules	Glycerophospholipids	Glycerophosphoethanolamines	Glycerophosphoethanolamines
711.36	Stool	Participant	3	Bismahanine	C46H48N2O4	692.361	M+F	711.36	0	HMDB0040773	Organic compounds	Organoheterocyclic compounds	Indoles and derivatives	Carbazoles	Carbazoles
712.45	Stool	Participant	7	PS(18:2(9Z,12Z)/14:0)	C38H70NO10P	731.474	M-H20-H	712.455	8	HMDB0012396	Organic compounds	Lipids and lipid-like molecules	Glycerophospholipids	Glycerophosphoserines	Phosphatidylserines
713.36	Stool	Participant	15	1,2,3,4-Tetramethoxy-5-(2-propenyl)benzene	C13H18O4	238.12	3M-H	713.354	8	HMDB0034046	Organic compounds	Benzenoids	Phenol ethers	Anisoles	Anisoles
714.45	Stool	Participant	6	PE(22:6(4Z,7Z,10Z,13Z,16Z,19Z)/14:1(9Z))	C41H68NO8P	733.468	M-H20-H	714.45	0	HMDB0009680	Organic compounds	Lipids and lipid-like molecules	Glycerophospholipids	Glycerophosphoethanolamines	Phosphatidylethanolamines
718.36	Stool	Participant
720.45	Stool	Participant	1	LysoPC(24:0/0:0)	C32H66NO7P	607.458	M+TFA-H	720.443	9	HMDB0010405	Organic compounds	Lipids and lipid-like molecules	Glycerophospholipids	Glycerophosphocholines	1-acyl-sn-glycero-3-phosphocholines
735.27	Stool	Coriobacteriaceae	1	Bn-NCC-1	C37H40N4O11	716.269	M+F	735.268	3	HMDB0038229	Organic compounds	Organoheterocyclic compounds	Tetrapyrroles and derivatives	Tetrapyrroles and derivatives	Tetrapyrroles and derivatives
736.36	Stool	Participant
740.27	Saliva	R.mucilaginosa
	Saliva	Weeksellaceae
741.27	Saliva	Weeksellaceae	1	Albanin G	C45H44O11	760.288	M-H20-H	741.27	0	HMDB0030075	Organic compounds	Phenylpropanoids and polyketides	Flavonoids	Flavones	8-prenylated flavones
742.36	Stool	Participant	3	Janthitrem G	C39H51NO6	629.372	M+TFA-H	742.357	4	HMDB0030531	Organic compounds	Organic acids and derivatives	Peptidomimetics	Depsipeptides	Cyclic depsipeptides
744.45	Stool	Participant
745.36	Stool	Participant	1	Hovenidulcioside B2	C38H60O12	708.409	M+K-2H	745.357	4	HMDB0041549	Organic compounds	Lipids and lipid-like molecules	Prenol lipids	Terpene glycosides	Diterpene glycosides
746.45	Stool	Participant	22	PE(20:4(8Z,11Z,14Z,17Z)/14:0)	C39H70NO8P	711.484	M+Cl	746.453	4	HMDB0009415	Organic compounds	Lipids and lipid-like molecules	Glycerophospholipids	Glycerophosphoethanolamines	Phosphatidylethanolamines
747.36	Stool	Participant	16	PA(14:0/20:4(8Z,11Z,14Z,17Z))	C37H65O8P	668.442	M+Br	747.361	1	HMDB0114786	Organic compounds	Lipids and lipid-like molecules	Glycerophospholipids	Glycerophosphates	1,2-diacylglycerol-3-phosphates
748.36	Stool	Participant
749.36	Stool	Participant	1	Murrayacinine	C23H23NO2	345.173	2M+Hac-H	749.36	1	HMDB0030224	Organic compounds	Organoheterocyclic compounds	Indoles and derivatives	Carbazoles	Carbazoles
758.45	Stool	Participant	1	Lycoperoside D	C39H65NO12	739.451	M+F	758.449	1	HMDB0034484	Organic compounds	Lipids and lipid-like molecules	Steroids and steroid derivatives	Steroidal glycosides	Steroidal saponins
760.36	Stool	Participant	1	7-Epizucchini factor A	C44H59NO5	681.439	M+Br	760.358	2	HMDB0036405	Organic compounds	Benzenoids	Benzene and substituted derivatives	Benzoic acids and derivatives	Benzoic acid esters
761.36	Stool	Participant	1	Lyciumoside IX	C35H56O15	716.362	M+FA-H	761.36	0	HMDB0033502	Organic compounds	Lipids and lipid-like molecules	Prenol lipids	Terpene glycosides	Diterpene glycosides
762.45	Stool	Participant	26	PE-NMe(14:0/20:4(8Z,11Z,14Z,17Z))	C40H72NO8P	725.5	M+K-2H	762.448	2	HMDB0112988	Organic compounds	Lipids and lipid-like molecules	Glycerophospholipids	Glycerophosphoethanolamines	Monomethylphosphatidylethanolamines
763.45	Stool	Participant	1	Pyrvinium	C26H28N3	382.228	2M-H	763.448	2	HMDB0240273	Organic compounds	Organoheterocyclic compounds	Pyrroles	Substituted pyrroles	Phenylpyrroles
764.45	Stool	Participant	1	Spirolide F	C43H69NO8	727.502	M+K-2H	764.451	1	HMDB0030501	Organic compounds	Lipids and lipid-like molecules	Prenol lipids	Terpene lactones	Terpene lactones
765.45	Stool	Participant	2	PA(20:5(5Z,8Z,11Z,14Z,17Z)/22:6(4Z,7Z,10Z,13Z,16Z,19Z))	C45H67O8P	766.457	M-H	765.45	0	HMDB0115221	Organic compounds	Lipids and lipid-like molecules	Glycerophospholipids	Glycerophosphates	1,2-diacylglycerol-3-phosphates
767.18	Stool	Participant	9	({4-[2,4-dihydroxy-3-(3-methylbut-2-en-1-yl)benzoyl]-5-(2,4-dihydroxyphenyl)-3-{4-[(E)-2-(2,4-dihydroxyphenyl)ethenyl]-2,6-dihydroxyphenyl}cyclohex-1-en-1-yl}methoxy)sulfonic acid	C39H38O13S	746.203	M+Na-2H	767.178	3	HMDB0126283	Organic compounds	Phenylpropanoids and polyketides	Diarylheptanoids	Linear diarylheptanoids	Linear diarylheptanoids
768.18	Stool	Participant
770.18	Stool	Erysipelotrichaceae
774.36	Stool	Participant
775.27	Stool	Participant	1	Phlorisobutyrophenone 2-glucoside	C16H22O9	358.126	2M+Hac-H	775.267	4	HMDB0029651	Organic compounds	Organic oxygen compounds	Organooxygen compounds	Carbohydrates and carbohydrate conjugates	Phenolic glycosides
776.36	Stool	Erysipelotrichaceae
780.45	Stool	Participant	2	beta-Solanine	C39H63NO11	721.44	M+Hac-H	780.454	5	HMDB0033696	Organic compounds	Lipids and lipid-like molecules	Steroids and steroid derivatives	Steroidal glycosides	Steroidal saponins
782.27	Stool	Participant	1	Aquifoliunine EIII	C36H45NO17	763.269	M+F	782.267	4	HMDB0033578	Organic compounds	Alkaloids and derivatives	Alkaloids and derivatives	Alkaloids and derivatives	Alkaloids and derivatives
783.09	Stool	Participant	1	Alkaloids and derivatives	C44H26O12	746.142	M+K-2H	783.091	1	HMDB0030642	Organic compounds	Benzenoids	Naphthalenes	Naphthoquinones	Naphthoquinones
784.18	Stool	Participant
793.18	Saliva	Butyrivibrio	21	6-[(2-{[3-(3,4-dimethoxyphenyl)-7-methoxy-8-methyl-4-oxo-4H-chromen-5-yl]oxy}-4,5-dihydroxy-6-(hydroxymethyl)oxan-3-yl)oxy]-3,4,5-trihydroxyoxane-2-carboxylic acid	C31H36O17	680.195	M+TFA-H	793.181	1	HMDB0129584	Organic compounds	Phenylpropanoids and polyketides	Isoflavonoids	Isoflavonoid O-glycosides	Isoflavonoid O-glycosides
794.36	Stool	Participant	1	2,2',3,4,4',5',6-Heptabromodiphenyl ether	C12H3Br7O	715.447	M+Br	794.366	7	HMDB0037546	Organic compounds	Benzenoids	Benzene and substituted derivatives	Diphenylethers	Bromodiphenyl ethers
795.27	Stool	Participant	2	Myricanol 5-beta-sophoroside	C33H46O15	682.284	M+TFA-H	795.269	1	HMDB0036529	Organic compounds	Phenylpropanoids and polyketides	Diarylheptanoids	Cyclic diarylheptanoids	Meta,meta-bridged biphenyls
797.27	Stool	Participant	3	(1RS,2RS)-Guaiacylglycerol 1-glucoside	C16H24O10	376.137	2M+FA-H	797.272	3	HMDB0033300	Organic compounds	Organic oxygen compounds	Organooxygen compounds	Carbohydrates and carbohydrate conjugates	O-glycosyl compounds
798.27	Stool	Participant	1	3'-Sialyl-3-fucosyllactose	C29H49NO23	779.269	M+F	798.268	3	HMDB0006606	Organic compounds	Organic oxygen compounds	Organooxygen compounds	Carbohydrates and carbohydrate conjugates	N-acylneuraminic acids
804.18	Stool	Participant
821.18	Stool	Coriobacteriaceae	1	Serotonin sulfate	C10H14N2O5S	274.062	3M-H	821.18	0	HMDB0240717	Organic compounds	Organoheterocyclic compounds	Indoles and derivatives	Tryptamines and derivatives	Serotonins
822.18	Stool	Participant
834.18	Stool	Erysipelotrichaceae
842.63	Stool	Participant	16	PC(22:2(13Z,16Z)/P-16:0)	C46H88NO7P	797.63	M+FA-H	842.628	2	HMDB0008619	Organic compounds	Lipids and lipid-like molecules	Glycerophospholipids	Glycerophosphocholines	1-acyl,2-(1Z-alkenyl)-glycerophosphocholines
849.18	Stool	Participant	1	Leonoside A	C35H46O19	770.263	M+Br	849.182	3	HMDB0040342	Organic compounds	Organic oxygen compounds	Organooxygen compounds	Carbonyl compounds	Cyclohexenones
851.18	Stool	Erysipelotrichaceae	4	Spinosin A	C39H42O19	814.232	M+K-2H	851.181	1	HMDB0037465	Organic compounds	Phenylpropanoids and polyketides	Flavonoids	Flavonoid glycosides	Flavonoid C-glycosides
860.54	Stool	Coriobacteriaceae	19	PS(22:1(13Z)/18:3(9Z,12Z,15Z))	C46H82NO10P	839.568	M+Na-2H	860.542	3	HMDB0112746	Organic compounds	Lipids and lipid-like molecules	Glycerophospholipids	Glycerophosphoserines	Phosphatidylserines
876.45	Stool	Participant	8	PS(MonoMe(9,5)/MonoMe(11,3))	C44H74NO12P	839.495	M+K-2H	876.443	7	HMDB0061629	Organic compounds	Lipids and lipid-like molecules	Glycerophospholipids	Glycerophosphoserines	Phosphatidylserines
878.27	Stool	Participant
884.36	Stool	Coriobacteriaceae	3	3-hydroxy-1-methyl-4,5-diphenylpiperidine-2,6-dione	C18H17NO3	295.121	3M-H	884.355	5	HMDB0134789	Organic compounds	Phenylpropanoids and polyketides	Stilbenes	Stilbenes	Stilbenes
888.54	Stool	Erysipelotrichaceae	10	PE(22:5(7Z,10Z,13Z,16Z,19Z)/P-18:1(11Z))	C45H78NO7P	775.552	M+TFA-H	888.537	2	HMDB0009677	Organic compounds	Lipids and lipid-like molecules	Glycerophospholipids	Glycerophosphoethanolamines	Glycerophosphoethanolamines
894.45	Stool	Participant
	Stool	Roseburia
899.27	Saliva	V.dispar	1	4-Androsten-3beta,17beta-diol disulfate	C19H30O8S2	450.138	2M-H	899.269	1	HMDB0240313	Organic compounds	Lipids and lipid-like molecules	Steroids and steroid derivatives	Sulfated steroids	Sulfated steroids
903.27	Stool	Succiniclasticum
904.36	Stool	Participant
905.72	Stool	Ruminococcus	12	TG(16:1(9Z)/O-18:0/18:4(6Z,9Z,12Z,15Z))	C55H98O5	838.741	M-H+HCOONa	905.722	2	HMDB0049067	Organic compounds	Lipids and lipid-like molecules	Fatty Acyls	Lineolic acids and derivatives	Lineolic acids and derivatives
906.45	Stool	Participant
907.45	Stool	Participant	1	Pectenotoxin 7	C47H68O16	888.451	M+F	907.449	1	HMDB0032711	Organic compounds	Phenylpropanoids and polyketides	Macrolides and analogues	Pectenotoxins and derivatives	Pectenotoxins and derivatives
918.45	Stool	Coriobacteriaceae
921.09	Stool	Succiniclasticum
931.09	Stool	Coriobacteriaceae	1	L-3-Aminobutyryl-CoA	C25H43N8O17P3S	852.168	M+Br	931.087	3	HMDB0012248	Organic compounds	Lipids and lipid-like molecules	Fatty Acyls	Fatty acyl thioesters	Acyl CoAs
934.09	Stool	Participant	1	L-Citramalyl-CoA	C26H42N7O20P3S	897.142	M+K-2H	934.09	0	HMDB0006345	Organic compounds	Lipids and lipid-like molecules	Fatty Acyls	Fatty acyl thioesters	3-hydroxyacyl CoAs
936.27	Stool	Participant
941.27	Stool	Participant	7	1,2,2'-Trisinapoylgentiobioside	C45H52O23	960.29	M-H20-H	941.271	2	HMDB0041127	Organic compounds	Phenylpropanoids and polyketides	Cinnamic acids and derivatives	Hydroxycinnamic acids and derivatives	Hydroxycinnamic acid glycosides
955.09	Stool	Participant	2	Casuarinin	C41H28O26	936.087	M+F	955.085	5	HMDB0030632	Organic compounds	Phenylpropanoids and polyketides	Tannins	Hydrolyzable tannins	Hydrolyzable tannins
957	Stool	Participant
959.18	Stool	Succiniclasticum	58	3,4,5-trihydroxy-6-{[3,5,6-trihydroxy-2-(3-hydroxyphenyl)-4-oxo-3,4-dihydro-2H-1-benzopyran-7-yl]oxy}oxane-2-carboxylic acid	C21H20O13	480.09	2M-H	959.173	7	HMDB0125330	Organic compounds	Phenylpropanoids and polyketides	Flavonoids	Flavonoid glycosides	Flavonoid-7-O-glucuronides
967.18	Stool	Lachnospiraceae	5	5-{6-hydroxy-4-[(E)-2-{3-[6-hydroxy-3-(3-hydroxyphenyl)-2-(4-hydroxyphenyl)-2,3-dihydro-1-benzofuran-4-yl]-2-(4-hydroxyphenyl)-1-benzofuran-5-yl}ethenyl]-2-(4-hydroxyphenyl)-2,3-dihydro-1-benzofuran-3-yl}benzene-1,3-diol	C56H40O11	888.257	M+Br	967.176	4	HMDB0125629	Organic compounds	Phenylpropanoids and polyketides	2-arylbenzofuran flavonoids	2-arylbenzofuran flavonoids	2-arylbenzofuran flavonoids
	Stool	Erysipelotrichaceae
986.9	Stool	Participant
988	Stool	Participant	1	18-Hydroxy-16-tritriacontanone	C33H66O2	494.506	2M-H	988.005	5	HMDB0039537	Organic compounds	Lipids and lipid-like molecules	Fatty Acyls	Fatty alcohols	Long-chain fatty alcohols
994.9	Saliva	S.anginosus
1013.27	Stool	Coriobacteriaceae	1	Silidianin	C25H24O10	484.137	2M+FA-H	1013.27	2	HMDB0030584	Organic compounds	Phenylpropanoids and polyketides	Flavonoids	Flavans	Flavanones
1019.18	Stool	Ruminococcus	9	{3-[2-(2,3-dihydroxy-5-methoxyphenyl)ethyl]phenyl}oxidanesulfonic acid	C15H16O7S	340.062	3M-H	1019.18	2	HMDB0129934	Organic compounds	Phenylpropanoids and polyketides	Stilbenes	Stilbenes	Stilbenes
1024.35	Stool	Erysipelotrichaceae	1	Disialosyl galactosyl globoside	C36H59N3O27	965.334	M+Hac-H	1024.35	2	HMDB0006588	Organic compounds	Organic oxygen compounds	Organooxygen compounds	Carbohydrates and carbohydrate conjugates	N-acylneuraminic acids
1026.27	Stool	Erysipelotrichaceae	3	(3S)-3-Hydroxy-cis-8-tetradecenoyl-CoA	C35H60N7O18P3S	991.293	M+Cl	1026.26	8	HMDB0012474	Organic compounds	Lipids and lipid-like molecules	Fatty Acyls	Fatty acyl thioesters	Long-chain fatty acyl CoAs
1036.08	Stool	Participant
1038.45	Saliva	Lachnospiraceae
1039.27	Stool	Participant	1	Foeniculoside III	C54H52O19	1004.31	M+Cl	1039.28	9	HMDB0041557	Organic compounds	Phenylpropanoids and polyketides	2-arylbenzofuran flavonoids	2-arylbenzofuran flavonoids	2-arylbenzofuran flavonoids
	Stool	Erysipelotrichaceae
1040	Stool	Erysipelotrichaceae	147	TG(24:1(15Z)/24:1(15Z)/O-18:0)	C69H132O5	1041.01	M-H	1040	0	HMDB0052156	Organic compounds	Lipids and lipid-like molecules	Glycerolipids	Triradylcglycerols	Alkyldiacylglycerols
1051.63	Stool	Erysipelotrichaceae	4	Postin	C22H40N8O5	496.312	2M+Hac-H	1051.64	8	HMDB0005772	Organic compounds	Organic acids and derivatives	Carboxylic acids and derivatives	Amino acids, peptides, and analogues	Oligopeptides
1056.63	Stool	Bacteroidales	1	PC(DiMe(13,5)/DiMe(13,5))	C56H101NO10P	978.716	M+Br	1056.63	2	HMDB0061410	Organic compounds	Lipids and lipid-like molecules	Glycerophospholipids	Glycerophosphocholines	Phosphatidylcholines
1057.27	Stool	Participant
1059.35	Stool	P.copri	40	3,4,5-trihydroxy-6-{[14-hydroxy-4-(3-methylbut-2-en-1-yl)-8,17-dioxatetracyclo[8.7.0.0²,⁷.0¹¹,¹⁶]heptadeca-2(7),3,5,11(16),12,14-hexaen-5-yl]oxy}oxane-2-carboxylic acid	C27H30O11	530.179	2M-H	1059.35	0	HMDB0133810	Organic compounds	Phenylpropanoids and polyketides	Isoflavonoids	Furanoisoflavonoids	Pterocarpans
1068	Stool	Bacteroidales	1	Reticulatamol	C35H66O3	534.501	2M-H	1068	5	HMDB0041023	Organic compounds	Lipids and lipid-like molecules	Fatty Acyls	Fatty alcohols	Annonaceous acetogenins
1072.45	Stool	Erysipelotrichaceae
1076.27	Stool	Erysipelotrichaceae	3	Isogravacridonechlorine	C19H18ClNO4	359.092	3M-H	1076.27	0	HMDB0030189	Organic compounds	Organoheterocyclic compounds	Quinolines and derivatives	Benzoquinolines	Acridones
1081.18	Stool	Participant
	Stool	Lachnospiraceae
1083.9	Stool	Erysipelotrichaceae	76	DG(a-13:0/0:0/a-15:0)	C31H60O5	512.444	2M+Hac-H	1083.9	2	HMDB0093210	Organic compounds	Lipids and lipid-like molecules	Glycerolipids	Diradylglycerols	1,3-diacylglycerols
1091.08	Stool	Participant
1092.18	Stool	Participant
1125.08	Saliva	Weeksellaceae
1132.18	Stool	Coriobacteriaceae
1138.08	Stool	Participant	2	TG(24:1(15Z)/24:0/24:1(15Z))	C75H142O6	1139.08	M-H	1138.07	6	HMDB0052013	Organic compounds	Lipids and lipid-like molecules	Glycerolipids	Triradylcglycerols	Triacylglycerols
1139.63	Stool	Participant
1140.63	Stool	Participant	1	Mytilus Small cardioactive peptide	C56H85N15O12	1159.65	M-H20-H	1140.63	2	HMDB0040914	Organic compounds	Organic Polymers	Polypeptides	Polypeptides	Polypeptides
1148.27	Stool	Erysipelotrichaceae	1	18E-20-oxo-20-CoA-LTB4	C41H62N7O21P3S	1113.29	M+Cl	1148.26	6	HMDB0012609	Organic compounds	Lipids and lipid-like molecules	Fatty Acyls	Fatty acyl thioesters	Long-chain 2-enoyl CoAs
1149.18	Stool	Erysipelotrichaceae	1	Epitheaflagallin 3-O-gallate	C27H20O13	552.09	2M+FA-H	1149.18	1	HMDB0033288	Organic compounds	Benzenoids	Benzene and substituted derivatives	Benzoic acids and derivatives	Galloyl esters
1151.18	Stool	Participant
1152.9	Stool	Bacteroidales
1195.45	Stool	SMB53	1	28-Glucosyloleanolic acid 3-[rhamnosyl-(1->2)-galactosyl-(1->3)-glucuronide]	C54H84O24	1116.54	M+Br	1195.45	3	HMDB0040859	Organic compounds	Lipids and lipid-like molecules	Prenol lipids	Terpene glycosides	Triterpene saponins
	Stool	E.biforme
1233.72	Saliva	Peptococcus
1260	Stool	Erysipelotrichaceae
1260.63	Saliva	Prevotella
1296.27	Stool	Participant
1297.18	Stool	RF32
1300.08	Stool	Participant	24	DG(16:0/0:0/20:2n6)	C39H72O5	620.538	2M+Hac-H	1300.09	8	HMDB0056024	Organic compounds	Lipids and lipid-like molecules	Fatty Acyls	Eicosanoids	Other hydroxyeicosapolyenoic acids
1308.45	Stool	Erysipelotrichaceae	1	Disialyllacto-N-tetraose	C48H79N3O37	1289.44	M+F	1308.44	9	HMDB0006594	Organic compounds	Organic oxygen compounds	Organooxygen compounds	Carbohydrates and carbohydrate conjugates	N-acylneuraminic acids
1326.27	Stool	Lachnospiraceae
1331.09	Saliva	V.dispar	1	{4-[2,3-dioxo-3-(2,4,6-trihydroxy-3-methoxyphenyl)propyl]-2-hydroxy-6-methoxyphenyl}oxidanesulfonic acid	C17H16O12S	444.036	3M-H	1331.1	9	HMDB0128847	Organic compounds	Phenylpropanoids and polyketides	Linear 1,3-diarylpropanoids	Chalcones and dihydrochalcones	2'-Hydroxy-dihydrochalcones
1335.18	Stool	Participant
1342.9	Stool	Participant
1379.45	Saliva	S.anginosus	4	6-{4-[5-(2,6-dihydroxyphenyl)-6-(5-hydroxy-2,2-dimethyl-2H-chromene-6-carbonyl)-3-methylcyclohex-3-en-1-yl]-3-hydroxyphenoxy}-3,4,5-trihydroxyoxane-2-carboxylic acid	C37H38O13	690.231	2M-H	1379.46	4	HMDB0126405	Organic compounds	Organic oxygen compounds	Organooxygen compounds	Carbohydrates and carbohydrate conjugates	Phenolic glycosides
1390.36	Stool	Erysipelotrichaceae	1	Cer(d18:0/25:0)	C43H87NO3	665.669	2M+Hac-H	1390.35	6	HMDB0011770	Organic compounds	Lipids and lipid-like molecules	Sphingolipids	Ceramides	Ceramides
1394.27	Stool	Bacteroidales
1402.9	Stool	Erysipelotrichaceae
1403.54	Stool	Participant	2	4,4''-bis(N-feruloyl)serotonin	C40H38N4O8	702.269	2M-H	1403.53	7	HMDB0041433	Organic compounds	Organoheterocyclic compounds	Indoles and derivatives	Tryptamines and derivatives	N-acylserotonins
1410	Stool	Coriobacteriaceae	21	Glycyrrhetinic acid	C30H46O4	470.34	3M-H	1410.01	8	HMDB0011628	Organic compounds	Lipids and lipid-like molecules	Prenol lipids	Triterpenoids	Triterpenoids
1411.81	Stool	Participant
1415.54	Stool	Bacteroidales	1	5-Formiminotetrahydrofolic acid	C20H24N8O6	472.182	3M-H	1415.54	1	HMDB0001534	Organic compounds	Organoheterocyclic compounds	Pteridines and derivatives	Pterins and derivatives	Tetrahydrofolic acids
1427.81	Stool	Bacteroidales
	Stool	Anaeroplasmataceae
1450.54	Saliva	Weeksellaceae
1476	Saliva	P.copri	5	PG(a-13:0/i-18:0)	C37H73O10P	708.494	2M+Hac-H	1476	1	HMDB0116648	Organic compounds	Lipids and lipid-like molecules	Glycerophospholipids	Glycerophosphoglycerols	Phosphatidylglycerols
1491.9	Stool	Erysipelotrichaceae	8	PA(20:5(5Z,8Z,11Z,14Z,17Z)/18:3(9Z,12Z,15Z))	C41H65O8P	716.442	2M+Hac-H	1491.9	2	HMDB0115207	Organic compounds	Lipids and lipid-like molecules	Glycerophospholipids	Glycerophosphates	1,2-diacylglycerol-3-phosphates
1500.18	Stool	Coriobacteriaceae	5	PC(P-16:0/P-18:1(9Z))	C42H82NO6P	727.588	2M+FA-H	1500.17	4	HMDB0011235	Organic compounds	Lipids and lipid-like molecules	Glycerophospholipids	Glycerophosphocholines	Glycerophosphocholines
1501.18	Stool	Participant
1510.36	Saliva	P.copri
1520.36	Stool	Participant
1533.36	Saliva	Butyrivibrio	1	Lignoceroylcarnitine	C31H62NO4	512.467	3M-H	1533.37	8	HMDB0240665	Organic compounds	Lipids and lipid-like molecules	Fatty Acyls	Fatty acid esters	Acyl carnitines
1539	Stool	Participant
1543.81	Stool	Erysipelotrichaceae
1545.9	Stool	Erysipelotrichaceae	3	28-Glucosyloleanolic acid 3-arabinoside	C41H66O12	750.455	2M+FA-H	1545.91	6	HMDB0036963	Organic compounds	Lipids and lipid-like molecules	Prenol lipids	Terpene glycosides	Triterpene saponins
1567.36	Stool	Participant	3	11-[(6-carboxy-3,4,5-trihydroxyoxan-2-yl)oxy]-7-(4-hydroxy-3,5-dimethoxyphenyl)-3-(4-hydroxyphenyl)-6-{[3,4,5-trihydroxy-6-(hydroxymethyl)oxan-2-yl]oxy}-2λ⁴,8-dioxatricyclo[7.3.1.0⁵,¹³]trideca-1(13),2,4,6,9,11-hexaen-2-ylium	C37H37O19	785.192	2M-H	1567.36	2	HMDB0134835	Organic compounds	Phenylpropanoids and polyketides	Flavonoids	Flavonoid glycosides	Flavonoid-7-O-glucuronides
1571.27	Stool	Participant
1575.45	Stool	Participant
1582.27	Stool	Participant

## Sheet: positive_fiems
m/z	Biofluid	Source	Multiple	Name	Formula	Monoisotopic Mass	Adduct	Matched Adduct m/z	ppm	Database	Kingdom	Super Class	Class	Sub Class	Direct Parent
18.36	Stool	B.fragilis
21.81	Stool	Succiniclasticum
21.9	Saliva	Weeksellaceae
29	Saliva	Butyrivibrio
29.45	Stool	Bacteroidales
	Stool	Parabacteroides
	Stool	Rikenellaceae
	Stool	Anaeroplasmataceae
32	Stool	Participant
38.9	Stool	Participant
40.9	Stool	Participant
55.9	Stool	Participant
56.81	Stool	Participant
60.9	Saliva	Weeksellaceae
61.9	Stool	Activity
70.81	Stool	Participant
71.9	Stool	Participant
	Stool	Parabacteroides
79.81	Stool	Participant
80.81	Stool	Participant
81.81	Stool	Participant
85.9	Stool	Participant
89.81	Stool	Activity
91.72	Stool	Participant	24	13-Hydroxymarasmene	C15H22O3	250.157	M+2H+Na	91.7202	2	HMDB0036037	Organic compounds	Organoheterocyclic compounds	Furofurans	Furofurans	Furofurans
96.72	Stool	Participant	1	O-Adipoylcarnitine	C13H24NO6	290.16	M+3H	96.7199	1	HMDB0061677	Organic compounds	Organic acids and derivatives	Carboxylic acids and derivatives	Tricarboxylic acids and derivatives	Tricarboxylic acids and derivatives
99.81	Stool	Participant
	Stool	Blautia
	Stool	Erysipelotrichaceae
100.09	Stool	Participant
	Stool	Blautia
	Stool	Erysipelotrichaceae
100.81	Stool	Participant
	Stool	Blautia
	Stool	Erysipelotrichaceae
114.81	Stool	Participant
	Stool	Bacteroides
	Stool	B.ovatus
	Stool	B.producta
115.9	Stool	Activity
116.9	Stool	Participant	1	Magnesium oxide	MgO	39.98	M+2K-H	116.899	9	HMDB0015458	Inorganic compounds	Mixed metal/non-metal compounds	Alkaline earth metal organides	Alkaline earth metal oxides	Alkaline earth metal oxides
117.9	Stool	Participant
	Stool	Blautia
	Stool	Erysipelotrichaceae
120.72	Stool	Participant	1	N-[2-hydroxy-2-(4-hydroxy-3-methoxyphenyl)ethyl]-3-(4-hydroxy-3-methoxyphenyl)prop-2-enimidic acid	C19H21NO6	359.137	M+3H	120.72	4	HMDB0136453	Organic compounds	Phenylpropanoids and polyketides	Cinnamic acids and derivatives	Hydroxycinnamic acids and derivatives	Hydroxycinnamic acids and derivatives
121.9	Stool	Participant
	Stool	Erysipelotrichaceae
129.9	Stool	Bacteroidales
	Stool	Anaeroplasmataceae
130.9	Stool	Participant
	Stool	Sutterella
131.9	Stool	Blautia
		Activity
132.9	Stool	Blautia
		Activity
136.81	Stool	Participant
137.9	Stool	Blautia
	Stool	Erysipelotrichaceae
138.81	Stool	Blautia
	Stool	Erysipelotrichaceae
139.9	Stool	Participant
140.9	Stool	Blautia
141.9	Stool	Activity
145	Stool	Participant	1	Bisphenol S	C12H10O4S	250.03	M+H+K	145	1	HMDB0240712	Organic compounds	Benzenoids	Benzene and substituted derivatives	Benzenesulfonyl compounds	Benzenesulfonyl compounds
146	Stool	Participant	1	2,5-Dichloro-carboxymethylenebut-2-en-4-olide	C6H2Cl2O4	207.933	M+2ACN+2H	146	2	HMDB0060364	Organic compounds	Organoheterocyclic compounds	Dihydrofurans	Furanones	Butenolides
148.81	Stool	Participant	2	Adlumidiceine	C21H21NO7	399.132	M+H+2Na	148.81	1	HMDB0040552	Organic compounds	Phenylpropanoids and polyketides	Stilbenes	Stilbenes	Stilbenes
149.9	Stool	Activity
150.81	Stool	Participant
152.9	Stool	Participant
	Stool	B.fragilis
	Stool	Sutterella
153.9	Stool	Participant
155.9	Stool	Participant
157.9	Stool	Participant
159	Stool	Participant	1	[2-(methoxymethyl)-5-(3,5,7-trihydroxy-3,4-dihydro-2H-1-benzopyran-2-yl)phenyl]oxidanesulfonic acid	C17H18O9S	398.067	M+H+2K	159	2	HMDB0127853	Organic compounds	Phenylpropanoids and polyketides	Flavonoids	Flavans	Flavan-3-ols
160	Stool	Participant	1	dADP	C10H15N5O9P2	411.034	M+3Na	160.001	4	HMDB0001508	Organic compounds	Nucleosides, nucleotides, and analogues	Purine nucleotides	Purine deoxyribonucleotides	Purine 2'-deoxyribonucleoside diphosphates
161.9	Stool	Participant
162.81	Stool	Participant	1	Strontium	Sr	87.9056	M+2K-H	162.81	1	HMDB0003642	Inorganic compounds	Homogeneous metal compounds	Homogeneous alkaline earth metal compounds	Homogeneous alkaline earth metal compounds	Homogeneous alkaline earth metal compounds
	Stool	Erysipelotrichaceae
163.9	Stool	Participant	1	Molybdate	H2MoO4	163.9	M+H	163.9	2	HMDB0012260	Inorganic compounds	Mixed metal/non-metal compounds	Transition metal oxoanionic compounds	Transition metal hydroxides	Transition metal hydroxides
	Stool	Bacteroides
	Stool	B.producta
	Stool	Lachnospira
	Stool	Ruminococcaceae
165.9	Stool	Activity
166.9	Stool	Participant	1	Methylselenic acid	CH4O2Se	127.938	M+K	166.901	5	HMDB0060489	Organic compounds	Organic acids and derivatives	Seleninic acids and derivatives	Seleninic acids and derivatives	Seleninic acids and derivatives
167.9	Stool	Participant	2	beta-Sitosterol acetate	C31H52O2	456.397	M+H+2Na	167.898	9	HMDB0030151	Organic compounds	Lipids and lipid-like molecules	Prenol lipids	Triterpenoids	Triterpenoids
	Stool	Bacteroidales
	Stool	Rikenellaceae
	Stool	Anaeroplasmataceae
168.9	Stool	Participant	1	Cyanosulfurous acid anion	CH2NO2S	91.9806	M+2K-H	168.9	2	HMDB0012916	Organic compounds	Organosulfur compounds	Thiocyanates	Thiocyanates	Thiocyanates
	Stool	Sutterella
169.9	Stool	Participant
172.9	Stool	E.biforme
174	Stool	E.biforme	1	3-hydroxyguanfacine glucuronide	C15H17Cl2N3O9	453.034	M+3Na	174.001	4	HMDB0061096	Organic compounds	Organic oxygen compounds	Organooxygen compounds	Carbohydrates and carbohydrate conjugates	Phenolic glycosides
178.72	Stool	Participant
	Stool	Lachnospiraceae
179.81	Stool	Participant	10	3',7-Dimethoxy-4',5,8-trihydroxyflavone 8-glucoside	C23H24O12	492.127	M+H+2Na	179.808	9	HMDB0040479	Organic compounds	Phenylpropanoids and polyketides	Flavonoids	Flavonoid glycosides	Flavonoid-8-O-glycosides
180.9	Stool	Participant	1	Methyl methylthio selenide	C2H6SSe	141.935	M+K	180.899	7	HMDB0030879	Organic compounds	Organosulfur compounds	Thioselenides	Thioselenides	Thioselenides
182.9	Stool	Participant	2	cis-3-Chloroacrylic acid	C3H3ClO2	105.982	M+2K-H	182.901	7	HMDB0060457	Organic compounds	Organic acids and derivatives	Carboxylic acids and derivatives	Acrylic acids and derivatives	Acrylic acids and derivatives
183.9	Stool	Participant
184.9	Stool	Participant
187	Stool	Participant	1	2-Phospho-D-glyceric acid	C3H7O7P	185.993	M+H	187	1	HMDB0003391	Organic compounds	Organic oxygen compounds	Organooxygen compounds	Carbohydrates and carbohydrate conjugates	Sugar acids and derivatives
	Stool	SMB53
	Stool	E.biforme
189.9	Stool	Lachnospiraceae	1	(±)-Naled	C4H7Br2Cl2O4P	377.783	M+2H	189.899	8	HMDB0031806	Organic compounds	Organic acids and derivatives	Organic phosphoric acids and derivatives	Phosphate esters	Trialkyl phosphates
192.72	Stool	Participant	2	2-amino-4-[(2-{[1-carboxy-2-(6,7-dimethoxy-2H-1,3-benzodioxol-5-yl)-2-hydroxyethyl]sulfanyl}-1-[(carboxymethyl)-C-hydroxycarbonimidoyl]ethyl)-C-hydroxycarbonimidoyl]butanoic acid	C22H29N3O13S	575.142	M+3H	192.721	7	HMDB0128723	Organic compounds	Organic acids and derivatives	Carboxylic acids and derivatives	Amino acids, peptides, and analogues	Peptides
	Stool	Lachnospiraceae
194.81	Stool	Participant
	Stool	Lachnospiraceae
196.9	Stool	Participant	1	Dimethyl tetrasulfide	C2H6S4	157.935	M+K	196.898	8	HMDB0041065	Organic compounds	Organosulfur compounds	Sulfenyl compounds	Sulfenyl compounds	Sulfenyl compounds
197.9	Stool	Participant
198.9	Stool	Participant
210.9	Stool	E.biforme
212	Saliva	Lachnospiraceae	1	Amidosulfonic acid	H3NO3S	96.9834	2M+NH4	212.001	3	HMDB0034830	Inorganic compounds	Homogeneous non-metal compounds	Other non-metal organides	Other non-metal oxides	Other non-metal oxides
212.9	Stool	Participant	1	Methyl 2-propenyl selenide	C4H8Se	135.979	M+2K-H	212.898	9	HMDB0030878	Organic compounds	Organometallic compounds	Organometalloid compounds	Organoselenium compounds	Selenoethers
213.9	Stool	Blautia	1	2,4-Dibromo-1-(4-bromophenoxy)benzene	C12H7Br3O	403.805	M+H+Na	213.901	3	HMDB0037545	Organic compounds	Benzenoids	Benzene and substituted derivatives	Diphenylethers	Bromodiphenyl ethers
215	Stool	Participant	1	Methyl 2-propenyl selenide	C4H8Se	135.979	M+DMSO+H	215	2	HMDB0030878	Organic compounds	Organometallic compounds	Organometalloid compounds	Organoselenium compounds	Selenoethers
	Stool	Lachnospiraceae
215.81	Stool	Lachnospiraceae
216.9	Stool	Participant
217.81	Stool	Lachnospiraceae	1	4',4''-Dihydroxyanigorootin	C38H22O8	606.131	M+H+2Na	217.81	0	HMDB0039973	Organic compounds	Phenylpropanoids and polyketides	Isoflavonoids	Isoflavans	Isoflavans
224.9	Stool	Participant
	Stool	SMB53
	Stool	E.biforme
227.9	Stool	Blautia	1	1,2-Dibromoethane	C2H4Br2	185.868	M+ACN+H	227.902	8	HMDB0060334	Organic compounds	Organohalogen compounds	Organobromides	Organobromides	Organobromides
	Stool	Erysipelotrichaceae
229	Stool	Participant	1	5,8-Dihydro-6-(4-methyl-3-pentenyl)-1,2,3,4-tetrathiocin	C10H16S4	264.014	M+H-2H2O	229.001	3	HMDB0038142	Organic compounds	Organoheterocyclic compounds	Organoheterocyclic compounds	Organoheterocyclic compounds	Organoheterocyclic compounds
	Stool	Lachnospiraceae
230	Stool	Blautia	1	ADP-ribose 1"-2" cyclic phosphate	C15H22N5O16P3	621.027	M+3Na	229.998	7	HMDB0011671	Organic compounds	Lipids and lipid-like molecules	Glycerophospholipids	Glycerophosphocholines	Phosphatidylcholines
231.9	Stool	Activity	2	trans-3-Feruloylcorosolic acid	C40H56O7	648.403	M+H+2Na	231.9	2	HMDB0040496	Organic compounds	Lipids and lipid-like molecules	Prenol lipids	Triterpenoids	Triterpenoids
233.81	Saliva	Lachnospiraceae
236	Stool	Participant	1	Amidosulfonic acid	H3NO3S	96.9834	2M+ACN+H	236.001	2	HMDB0034830	Inorganic compounds	Homogeneous non-metal compounds	Other non-metal organides	Other non-metal oxides	Other non-metal oxides
236.9	Stool	Participant	1	3-Bromosulfolane	C4H7BrO2S	197.935	M+K	236.898	8	HMDB0040457	Organic compounds	Lipids and lipid-like molecules	Prenol lipids	Triterpenoids	Triterpenoids
	Stool	Lachnospiraceae
241.9	Stool	Blautia	40	DG(a-25:0/0:0/i-18:0)	C46H90O5	722.679	M+3H	241.9	1	HMDB0094617	Organic compounds	Lipids and lipid-like molecules	Glycerolipids	Diradylglycerols	1,3-diacylglycerols
	Stool	Erysipelotrichaceae
244	Stool	Blautia	3	Xanthurenic acid	C10H7NO4	205.037	M+K	244.001	3	HMDB0000881	Organic compounds	Organoheterocyclic compounds	Quinolines and derivatives	Quinoline carboxylic acids	Quinoline carboxylic acids
259.89	Stool	Ruminococcaceae
		Activity
263.89	Stool	Participant
279.89	Stool	Participant	1	Sitoindoside I	C51H90O7	814.669	M+2H+Na	279.891	3	HMDB0030836	Organic compounds	Lipids and lipid-like molecules	Steroids and steroid derivatives	Stigmastanes and derivatives	Stigmastanes and derivatives
	Stool	Lachnospiraceae
290	Stool	Participant	2	2-(4-Methyl-5-thiazolyl)ethyl butanoate	C10H15NO2S	213.082	M+2K-H	290.001	5	HMDB0032418	Organic compounds	Organoheterocyclic compounds	Azoles	Thiazoles	4,5-disubstituted thiazoles
300.08	Stool	Participant	2	8-[3,7-dihydroxy-2-(4-hydroxy-3-methoxyphenyl)-3,4-dihydro-2H-1-benzopyran-4-yl]-2-(3,4-dihydroxyphenyl)-3,4-dihydro-2H-1-benzopyran-3,5,7-triol	C31H28O11	576.163	M+H+Na	300.08	1	HMDB0135076	Organic compounds	Phenylpropanoids and polyketides	Flavonoids	Biflavonoids and polyflavonoids	Biflavonoids and polyflavonoids
307	Stool	Activity	1	Coumesterol	C15H8O5	268.037	M+K	307	1	HMDB0002326	Organic compounds	Phenylpropanoids and polyketides	Isoflavonoids	Coumestans	Coumestans
309	Stool	Bacteroidales	2	3-Methoxy-4-hydroxyphenylethyleneglycol sulfate	C9H12O7S	264.03	M+2Na-H	309.002	5	HMDB0000559	Organic compounds	Organic acids and derivatives	Organic sulfuric acids and derivatives	Arylsulfates	Phenylsulfates
316	Stool	Participant	1	Ribose-1-arsenate	C5H11AsO8	273.967	M+ACN+H	316.001	3	HMDB0012285	Organic compounds	Organic oxygen compounds	Organooxygen compounds	Carbohydrates and carbohydrate conjugates	Pentoses
321.08	Stool	Bacteroidales	11	1-Salicylate glucuronide	C13H14O9	314.064	M+Li	321.08	1	HMDB0010313	Organic compounds	Organic oxygen compounds	Organooxygen compounds	Carbohydrates and carbohydrate conjugates	Phenolic glycosides
322.08	Stool	Bacteroidales	1	Thymidine 3',5'-cyclic monophosphate	C10H13N2O7P	304.046	M+NH4	322.08	0	HMDB0001570	Organic compounds	Organoheterocyclic compounds	Diazines	Pyrimidines and pyrimidine derivatives	Pyrimidones
326.36	Saliva	Butyrivibrio
333.09	Stool	Participant	2	Bisphenol S	C12H10O4S	250.03	M+2ACN+H	333.09	1	HMDB0240712	Organic compounds	Benzenoids	Benzene and substituted derivatives	Benzenesulfonyl compounds	Benzenesulfonyl compounds
	Stool	Ruminococcaceae
	Stool	Dialister
337.09	Stool	Participant	27	6-phosphonatooxy-D-gluconate	C6H13O10P	276.025	M+IsoProp+H	337.09	0	HMDB0062800	Organic compounds	Organic oxygen compounds	Organooxygen compounds	Carbohydrates and carbohydrate conjugates	Monosaccharide phosphates
	Stool	Bacteroidales
	Stool	Bacteroides
	Stool	Parabacteroides
	Stool	Rikenellaceae
338.09	Stool	Bacteroidales	10	N-(Carbomethoxyacetyl)-4-S-chlorotryptophan	C15H15ClN2O5	338.067	M+NH4-H2O	338.09	1	HMDB0030398	Organic compounds	Organic acids and derivatives	Carboxylic acids and derivatives	Amino acids, peptides, and analogues	N-acyl-alpha amino acids
	Stool	Bacteroides
	Stool	Parabacteroides
339.09	Stool	Bacteroides	31	6-[(1Z)-2-hydroxy-3-oxobut-1-en-1-yl]-7-methoxy-2H-chromen-2-one	C14H12O5	260.068	M+DMSO+H	339.09	1	HMDB0128951	Organic compounds	Phenylpropanoids and polyketides	Coumarins and derivatives	Coumarins and derivatives	Coumarins and derivatives
	Stool	Bacteroides
	Stool	B.uniformis
	Stool	Rikenellaceae
341.09	Stool	Bacteroides	10	2-Phenylglycine	C8H9NO2	151.063	2M+K	341.09	1	HMDB0002210	Organic compounds	Organic acids and derivatives	Carboxylic acids and derivatives	Amino acids, peptides, and analogues	Alpha amino acids
343	Saliva	Lachnospiraceae
348.09	Stool	Sutterella	10	(3-oxo-1,3-diphenylpropoxy)sulfonic acid	C15H14O5S	306.056	M+ACN+H	348.09	0	HMDB0135218	Organic compounds	Phenylpropanoids and polyketides	Linear 1,3-diarylpropanoids	Chalcones and dihydrochalcones	Retro-dihydrochalcones
357.09	Stool	Participant	4	Cysteinylglycine	C5H10N2O3S	178.041	2M+H	357.09	1	HMDB0000078	Organic compounds	Organic acids and derivatives	Carboxylic acids and derivatives	Amino acids, peptides, and analogues	Dipeptides
359.09	Stool	Participant	1	N-(2-formyl-3-chlorophenyl)anthranilic acid	C14H10ClNO3	275.035	M+IsoProp+Na+H	359.09	0	HMDB0060006	Organic compounds	Benzenoids	Benzene and substituted derivatives	Benzoic acids and derivatives	Aminobenzoic acids
360.09	Stool	Participant	8	3-Hydroxyglutaric acid	C5H8O5	148.037	2M+ACN+Na	360.09	0	HMDB0000428	Organic compounds	Organic acids and derivatives	Hydroxy acids and derivatives	Beta hydroxy acids and derivatives	Beta hydroxy acids and derivatives
362.09	Stool	Participant	2	2-{4,6-dihydroxy-2-methoxy-3-[3-methyl-4-(sulfooxy)but-2-en-1-yl]phenyl}acetic acid	C14H18O9S	362.067	M+NH4-H2O	362.09	0	HMDB0125491	Organic compounds	Benzenoids	Benzene and substituted derivatives	Phenylacetic acids	2(hydroxyphenyl)acetic acids
375	Stool	Participant	19	4',5-Dihydroxy-7-methoxy-6-methylflavone	C17H14O5	298.084	M+2K-H	375.003	8	HMDB0029512	Organic compounds	Phenylpropanoids and polyketides	Flavonoids	O-methylated flavonoids	7-O-methylated flavonoids
386.72	Stool	Succiniclasticum	1	beta-D-Glucosyloxydestruxin B	C36H61N5O13	771.427	M+2H	386.721	1	HMDB0040136	Organic compounds	Phenylpropanoids and polyketides	Saxitoxins, gonyautoxins, and derivatives	Saxitoxins, gonyautoxins, and derivatives	Saxitoxins, gonyautoxins, and derivatives
393.09	Stool	Participant	2	Ethyl 1-(ethylthio)propyl disulfide	C7H16S3	196.041	2M+H	393.09	0	HMDB0033045	Organic compounds	Organosulfur compounds	Organic disulfides	Dialkyldisulfides	Dialkyldisulfides
397.09	Stool	B.ovatus	1	Phlorisobutyrophenone 2-glucoside	C16H22O9	358.126	M+K	397.089	1	HMDB0029651	Organic compounds	Organic oxygen compounds	Organooxygen compounds	Carbohydrates and carbohydrate conjugates	Phenolic glycosides
400.27	Stool	Participant	4	PA(22:4(7Z,10Z,13Z,16Z)/22:5(4Z,7Z,10Z,13Z,16Z))	C47H75O8P	798.52	M+2H	400.267	7	HMDB0115344	Organic compounds	Lipids and lipid-like molecules	Glycerophospholipids	Glycerophosphates	1,2-diacylglycerol-3-phosphates
	Stool	B.adolescentis
	Stool	Ruminococcus
407	Stool	E.biforme	3	3-[4-hydroxy-3-(3-methylbut-2-en-1-yl)phenyl]-2-(sulfooxy)propanoic acid	C14H18O7S	330.077	M+2K-H	406.996	9	HMDB0133209	Organic compounds	Phenylpropanoids and polyketides	Phenylpropanoic acids	Phenylpropanoic acids	Phenylpropanoic acids
431.09	Stool	Participant	1	Formononetin 7-sulfate	C16H12O7S	348.03	M+2ACN+H	431.091	2	HMDB0240518	Organic compounds	Phenylpropanoids and polyketides	Isoflavonoids	O-methylated isoflavonoids	4'-O-methylisoflavones
448.09	Stool	Participant	2	1-O-p-Coumaroyl-(b-D-glucose 6-O-sulfate)	C15H18O11S	406.057	M+ACN+H	448.091	2	HMDB0041174	Organic compounds	Phenylpropanoids and polyketides	Cinnamic acids and derivatives	Hydroxycinnamic acids and derivatives	Hydroxycinnamic acid glycosides
467.09	Stool	Participant	4	4'-Hydroxy-2-biphenylcarboxylic acid	C13H10O3	214.063	2M+K	467.089	2	HMDB0032583	Organic compounds	Benzenoids	Benzene and substituted derivatives	Biphenyls and derivatives	Biphenyls and derivatives
469.09	Stool	Participant	1	Pigment A aglycone	C25H19O8	447.108	M+Na	469.09	0	HMDB0029250	Organic compounds	Phenylpropanoids and polyketides	Flavonoids	Flavonoid glycosides	Anthocyanidin 3-O-6-p-coumaroyl glycosides
470.09	Stool	Participant	1	Adenylsuccinic acid	C14H18N5O11P	463.074	M+Li	470.09	0	HMDB0000536	Organic compounds	Benzenoids	Benzene and substituted derivatives	Biphenyls and derivatives	Biphenyls and derivatives
478.9	Stool	Participant
494.18	Stool	Participant	1	2-{[5,7-dihydroxy-2-(4-hydroxy-3-methoxyphenyl)-5H-chromen-3-yl]oxy}oxane-3,4,5-triol	C21H21O10	433.113	M+IsoProp+H	494.179	2	HMDB0127920	Organic compounds	Phenylpropanoids and polyketides	Flavonoids	O-methylated flavonoids	3'-O-methylated flavonoids
510.18	Stool	Participant	1	Oxynarcotine	C22H25NO8	431.158	M+DMSO+H	510.179	1	HMDB0030247	Organic compounds	Alkaloids and derivatives	Aporphines	Aporphines	Aporphines
532.17	Stool	Participant	1	1,3,5-Trihydroxy-10-methylacridone	C14H11NO4	257.069	2M+NH4	532.171	3	HMDB0041468	Organic compounds	Organoheterocyclic compounds	Quinolines and derivatives	Benzoquinolines	Acridones
	Stool	Ruminococcus
534.17	Stool	Participant	36	10,11-Dihydro-12R-hydroxy-leukotriene E4	C23H39NO6S	457.25	M+2K-H	534.169	2	HMDB0012501	Organic compounds	Lipids and lipid-like molecules	Fatty Acyls	Eicosanoids	Hydroxyeicosatrienoic acids
	Stool	F.prausnitzii
549.17	Stool	Participant	1	Myricatomentoside I	C26H32O10	504.2	M+2Na-H	549.171	1	HMDB0031536	Organic compounds	Lignans, neolignans and related compounds	Lignan glycosides	Lignan glycosides	Lignan glycosides
585.09	Stool	Participant	4	N-Acetylgalactosamine 4-sulphate	C8H15NO9S	301.047	2M+H-H2O	585.09	1	HMDB0000781	Organic compounds	Organic oxygen compounds	Organooxygen compounds	Carbohydrates and carbohydrate conjugates	Acylaminosugars
589.17	Stool	Participant	6	6-O-Demethylnigerone	C31H24O10	556.137	M+CH3OH+H	589.17	1	HMDB0033497	Organic compounds	Organoheterocyclic compounds	Naphthopyrans	Naphthopyranones	Naphthopyranones
590.17	Stool	Participant	7	3'-Methoxyfukiic acid	C12H14O8	286.069	2M+NH4	590.172	3	HMDB0029498	Organic compounds	Phenylpropanoids and polyketides	Phenylpropanoic acids	Phenylpropanoic acids	Phenylpropanoic acids
591.17	Stool	Participant	5	Chenodeoxycholic acid disulfate	C24H40O10S2	552.206	M+K	591.169	1	HMDB0000545	Organic compounds	Lipids and lipid-like molecules	Steroids and steroid derivatives	Bile acids, alcohols and derivatives	Bile acids, alcohols and derivatives
595.17	Stool	Participant	1	Austalide G	C28H38O9	518.252	M+2K-H	595.171	1	HMDB0030154	Organic compounds	Organoheterocyclic compounds	Benzopyrans	1-benzopyrans	Xanthenes
596.17	Stool	Participant	3	Simmondsin 2'-ferulate	C26H33NO12	551.2	M+2Na-H	596.171	2	HMDB0035475	Organic compounds	Phenylpropanoids and polyketides	Cinnamic acids and derivatives	Hydroxycinnamic acids and derivatives	Coumaric acids and derivatives
615.27	Stool	Participant	10	2-(6-{2,4-dihydroxy-3-[(1E)-3-methylbut-1-en-1-yl]benzoyl}-5-(2,4-dihydroxyphenyl)-3-(hydroxymethyl)cyclohex-2-en-1-yl)benzene-1,3-diol	C31H32O8	532.21	M+2ACN+H	615.27	0	HMDB0126468	Organic compounds	Phenylpropanoids and polyketides	Diarylheptanoids	Linear diarylheptanoids	Linear diarylheptanoids
616.17	Stool	Participant	1	5,9,11-trihydroxyprosta-6E,14Z-dien-1-oate	C30H37NO8	539.252	M+2K-H	616.171	2	HMDB0062413	Organic compounds	Lipids and lipid-like molecules	Prenol lipids	Diterpenoids	Phorbol esters
617.27	Stool	B.fragilis	1	Ganoderic acid H	C32H44O9	572.298	M+2Na-H	617.27	0	HMDB0035987	Organic compounds	Lipids and lipid-like molecules	Prenol lipids	Triterpenoids	Triterpenoids
618.27	Stool	B.fragilis	1	Acrimarine N	C32H31NO8	557.205	M+IsoProp+H	618.27	0	HMDB0040791	Organic compounds	Organoheterocyclic compounds	Quinolines and derivatives	Benzoquinolines	Acridones
619.27	Stool	Participant	2	[(1S,16R)-5,7-dihydroxy-8,8,10,12,16-pentamethyl-3-[1-(2-methyl-1,3-thiazol-4-yl)prop-1-en-2-yl]-9-oxo-17-oxa-4-azabicyclo[14.1.0]heptadec-4-en-11-yl]oxidanesulfonic acid	C27H42N2O8S2	586.238	M+CH3OH+H	619.272	3	HMDB0127540	Organic compounds	Organoheterocyclic compounds	Azoles	Thiazoles	2,4-disubstituted thiazoles
625.27	Stool	Succiniclasticum	1	Kanokoside D	C27H44O16	624.263	M+H	625.27	0	HMDB0036105	Organic compounds	Lipids and lipid-like molecules	Prenol lipids	Terpene glycosides	Terpene glycosides
626.27	Stool	Succiniclasticum	1	Italidipyrone	C29H34O10	542.215	M+IsoProp+Na+H	626.27	0	HMDB0041308	Organic compounds	Organic oxygen compounds	Organooxygen compounds	Carbonyl compounds	Alkyl-phenylketones
629.17	Stool	Participant	13	3,4,5-trihydroxy-6-{[5-hydroxy-2-(4-methoxyphenyl)-4-oxo-6-[3,4,5-trihydroxy-6-(hydroxymethyl)oxan-2-yl]-4H-chromen-7-yl]oxy}oxane-2-carboxylic acid	C28H30O16	622.153	M+Li	629.169	1	HMDB0127108	Organic compounds	Phenylpropanoids and polyketides	Flavonoids	Flavonoid glycosides	Flavonoid-7-O-glucuronides
	Stool	Succiniclasticum
631.17	Stool	Participant	5	N-Acetylaspartylglutamic acid	C11H16N2O8	304.091	2M+Na	631.17	1	HMDB0001067	Organic compounds	Organic acids and derivatives	Carboxylic acids and derivatives	Amino acids, peptides, and analogues	Dipeptides
	Stool	Ruminococcaceae
632.17	Stool	Participant	1	4'-Hydroxyanigorootin	C38H22O7	590.137	M+ACN+H	632.17	1	HMDB0039972	Organic compounds	Phenylpropanoids and polyketides	Isoflavonoids	Isoflavans	Isoflavans
634.27	Stool	Participant	1	Yayoisaponin A	C56H92O29	1228.57	M+H+K	634.271	2	HMDB0033403	Organic compounds	Lipids and lipid-like molecules	Steroids and steroid derivatives	Steroidal glycosides	Steroidal saponins
	Stool	Sutterella
635.27	Stool	Participant	34	3,4,5-trihydroxy-6-(2-methyl-3-phenylpropoxy)oxane-2-carboxylic acid	C16H22O7	326.137	2M+H-H2O	635.27	0	HMDB0133673	Organic compounds	Lipids and lipid-like molecules	Fatty Acyls	Fatty acyl glycosides	Fatty acyl glycosides of mono- and disaccharides
636.27	Stool	Participant	1	Simulanoquinoline	C37H34N2O7	618.237	M+NH4	636.27	1	HMDB0040379	Organic compounds	Lipids and lipid-like molecules	Prenol lipids	Monoterpenoids	Menthane monoterpenoids
639.36	Stool	Participant	1	2-Hexaprenyl-3-methyl-6-methoxy-1,4-benzoquinol	C38H58O3	562.439	M+2K-H	639.358	4	HMDB0012147	Organic compounds	Lipids and lipid-like molecules	Prenol lipids	Polyprenylphenols	2-polyprenyl-6-methoxyphenols
653.17	Stool	Bacteroides	11	6-{4-[6-(3,4-dihydroxy-6-methyl-5-oxooxan-2-yl)-5,7-dihydroxy-4-oxo-4H-chromen-2-yl]-2-methoxyphenoxy}-3,4,5-trihydroxyoxane-2-carboxylic acid	C28H28O16	620.138	M+CH3OH+H	653.171	2	HMDB0127333	Organic compounds	Phenylpropanoids and polyketides	Flavonoids	Flavonoid glycosides	Flavonoid O-glucuronides
654.27	Stool	Bacteroides	3	3a,7a-Dihydroxy-5b-cholestanoyl-CoA	C48H80N7O19P3S	1183.44	M+3ACN+2H	654.269	1	HMDB0002159	Organic compounds	Lipids and lipid-like molecules	Glycerophospholipids	Glycerophosphocholines	Phosphatidylcholines
655.27	Stool	Participant	2	N-(1-Deoxy-1-fructosyl)phenylalanine	C15H21NO7	327.132	2M+H	655.271	1	HMDB0037846	Organic compounds	Organic acids and derivatives	Carboxylic acids and derivatives	Amino acids, peptides, and analogues	Phenylalanine and derivatives
	Stool	Bacteroides
656.27	Stool	Bacteroides	1	Hexyl heptanoate	C35H34N4O8	638.238	M+NH4	656.271	2	HMDB0032326	Organic compounds	Lipids and lipid-like molecules	Fatty Acyls	Fatty acid esters	Fatty acid esters
657.27	Stool	Bacteroides	16	Acutilobin	C19H20O5	328.131	2M+H	657.269	1	HMDB0040670	Organic compounds	Phenylpropanoids and polyketides	Coumarins and derivatives	Pyranocoumarins	Linear pyranocoumarins
	Stool	B.ovatus
	Stool	B.producta
	Stool	Lachnospira
	Stool	Activity
658.27	Stool	Participant	1	Tetrahydrofolyl-[Glu](2)	C24H30N8O9	574.214	M+IsoProp+Na+H	658.269	2	HMDB0006825	Organic compounds	Organoheterocyclic compounds	Pteridines and derivatives	Pterins and derivatives	Tetrahydrofolic acids and derivatives
659.18	Stool	B.ovatus	4	6''-Acetylhyperin 7-rhamnoside	C29H32O17	652.164	M+Li	659.18	0	HMDB0039374	Organic compounds	Phenylpropanoids and polyketides	Flavonoids	Flavonoid glycosides	Flavonoid-7-O-glycosides
	Stool	B.producta
661.18	Stool	Succiniclasticum	6	Norrubrofusarin 6-beta-gentiobioside	C26H30O15	582.159	M+DMSO+H	661.18	0	HMDB0034570	Organic compounds	Organoheterocyclic compounds	Naphthopyrans	Naphthopyranones	Naphthopyranone glycosides
662	Stool	Succiniclasticum	1	Heparan sulfate	C14H25NO21S3	639.008	M+Na	661.997	4	HMDB0000693	Organic compounds	Organic oxygen compounds	Organooxygen compounds	Carbohydrates and carbohydrate conjugates	Disaccharide sulfates
665.18	Stool	Participant	1	Matsutakeside I	C30H36O14	620.211	M+2Na-H	665.182	3	HMDB0036746	Organic compounds	Phenylpropanoids and polyketides	2-arylbenzofuran flavonoids	2-arylbenzofuran flavonoids	2-arylbenzofuran flavonoids
670.18	Stool	Participant	5	6-{4-[12-(3,4-dihydroxyphenyl)-8,13-dihydroxy-4-oxo-3,11-dioxatricyclo[8.4.0.0²,⁷]tetradeca-1(10),2(7),8-trien-6-yl]-2-hydroxyphenoxy}-3,4,5-trihydroxyoxane-2-carboxylic acid	C30H28O15	628.143	M+ACN+H	670.177	5	HMDB0124849	Organic compounds	Phenylpropanoids and polyketides	Flavonoids	Flavans	Catechins
	Stool	Bacteroides
671.18	Stool	Participant	3	(3-{3,7-dihydroxy-4-[3,5,7-trihydroxy-2-(3-hydroxyphenyl)-3,4-dihydro-2H-1-benzopyran-8-yl]-3,4-dihydro-2H-1-benzopyran-2-yl}phenyl)oxidanesulfonic acid	C30H26O12S	610.115	M+IsoProp+H	671.18	0	HMDB0135136	Organic compounds	Phenylpropanoids and polyketides	Flavonoids	Biflavonoids and polyflavonoids	Biflavonoids and polyflavonoids
672.18	Stool	Participant	8	Avenanthramide C	C16H13NO6	315.074	2M+ACN+H	672.182	4	HMDB0038576	Organic compounds	Phenylpropanoids and polyketides	Cinnamic acids and derivatives	Hydroxycinnamic acids and derivatives	Avenanthramides
673.18	Stool	Participant	34	Cyanidin 3-rhamnoside 5-glucoside	C27H31O15	595.166	M+DMSO+H	673.18	0	HMDB0037993	Organic compounds	Phenylpropanoids and polyketides	Flavonoids	Flavonoid glycosides	Anthocyanidin-5-O-glycosides
674.18	Stool	Participant	3	2-S-cysteinyl-DOPA	C12H16N2O6S	316.073	2M+ACN+H	674.18	1	HMDB0062734	Organic compounds	Organic acids and derivatives	Carboxylic acids and derivatives	Amino acids, peptides, and analogues	Tyrosine and derivatives
675.09	Stool	Succiniclasticum	1	Melanin	C18H10N2O4	318.064	2M+K	675.091	2	HMDB0004068	Organic compounds	Benzenoids	Anthracenes	Anthracenes	Anthracenes
676.9	Stool	Participant
	Stool	Succiniclasticum
677.81	Stool	Succiniclasticum
679.09	Stool	Participant	29	3,4,5-trihydroxy-6-({5-hydroxy-4-oxo-6-[3,4,5-trihydroxy-6-(hydroxymethyl)oxan-2-yl]-2-(2,4,5-trihydroxyphenyl)-4H-chromen-7-yl}oxy)oxane-2-carboxylic acid	C27H28O18	640.128	M+K	679.091	1	HMDB0126131	Organic compounds	Phenylpropanoids and polyketides	Flavonoids	Flavonoid glycosides	Flavonoid-7-O-glucuronides
	Stool	Succiniclasticum
680.18	Stool	Succiniclasticum	8	O-Demethylforbexanthone	C18H14O6	326.079	2M+2H+3H2O	680.181	2	HMDB0036343	Organic compounds	Organoheterocyclic compounds	Benzopyrans	1-benzopyrans	Pyranoxanthones
699.09	Stool	Participant	1	Imidazoleacetic acid ribotide	C10H15N2O9P	338.051	2M+Na	699.092	3	HMDB0006032	Organic compounds	Organic oxygen compounds	Organooxygen compounds	Carbohydrates and carbohydrate conjugates	Pentose phosphates
711.18	Stool	Participant	2	Myricanene B 5-[arabinosyl-(1->6)-glucoside]	C32H42O13	634.263	M+2K-H	711.182	2	HMDB0039348	Organic compounds	Phenylpropanoids and polyketides	Diarylheptanoids	Cyclic diarylheptanoids	Meta,meta-bridged biphenyls
713.27	Stool	Participant	5	6''-O-alpha-D-Galactopyranosylciceritol	C25H44O21	680.237	M+CH3OH+H	713.271	1	HMDB0036241	Organic compounds	Organic oxygen compounds	Organooxygen compounds	Carbohydrates and carbohydrate conjugates	Oligosaccharides
	Stool	Succiniclasticum
715.18	Stool	Succiniclasticum	1	3-O-alpha-L-Arabinopyranosylproanthocyanidin A5'	C35H32O16	708.169	M+Li	715.185	7	HMDB0039861	Organic compounds	Phenylpropanoids and polyketides	Flavonoids	Biflavonoids and polyflavonoids	Biflavonoids and polyflavonoids
717.27	Stool	Participant	2	3'-Sialyllactose	C23H39NO19	633.212	M+IsoProp+Na+H	717.267	5	HMDB0000825	Organic compounds	Organic oxygen compounds	Organooxygen compounds	Carbohydrates and carbohydrate conjugates	N-acylneuraminic acids
	Stool	Succiniclasticum
730.81	Stool	Lachnospira
737.9	Stool	Succiniclasticum
745.18	Stool	Ruminococcus	1	Quercetin 3-O-(6"-malonyl-glucoside) 7-O-glucoside	C30H32O20	712.149	M+CH3OH+H	745.182	3	HMDB0029270	Organic compounds	Phenylpropanoids and polyketides	Flavonoids	Flavonoid glycosides	Flavonoid-7-O-glycosides
757.27	Stool	Succiniclasticum	3	2-(3,4-Dihydroxyphenylethyl)-6-epi-elenaiate	C19H22O8	378.132	2M+H	757.27	0	HMDB0039137	Organic compounds	Benzenoids	Phenols	Tyrosols and derivatives	Tyrosols and derivatives
758.27	Stool	Participant	2	2-amino-4-({1-[(carboxymethyl)-C-hydroxycarbonimidoyl]-2-{[2-(3,4-dimethoxyphenyl)-1-{[2-(3,4-dimethoxyphenyl)ethyl]-C-hydroxycarbonimidoyl}-2-hydroxyethyl]sulfanyl}ethyl}-C-hydroxycarbonimidoyl)butanoic acid	C31H42N4O12S	694.252	M+ACN+Na	758.268	3	HMDB0135489	Organic compounds	Organic acids and derivatives	Carboxylic acids and derivatives	Amino acids, peptides, and analogues	Peptides
760.36	Saliva	S.anginosus	3	4-Acetyl-2-prenylphenol glucoside	C19H26O7	366.168	2M+2H+3H2O	760.359	2	HMDB0038282	Organic compounds	Organic oxygen compounds	Organooxygen compounds	Carbohydrates and carbohydrate conjugates	Phenolic glycosides
762.18	Stool	Participant
	Stool	Succiniclasticum
767.27	Stool	Ruminococcus	4	PGP(i-12:0/i-12:0)	C30H60O13P2	690.351	M+2K-H	767.27	0	HMDB0116536	Organic compounds	Lipids and lipid-like molecules	Glycerophospholipids	Glycerophosphoglycerophosphates	Phosphatidylglycerophosphates
772.27	Stool	Participant	4	1,2-Disinapoylgentiobiose	C34H42O19	754.232	M+NH4	772.266	5	HMDB0030335	Organic compounds	Phenylpropanoids and polyketides	Cinnamic acids and derivatives	Hydroxycinnamic acids and derivatives	Hydroxycinnamic acid glycosides
781.81	Stool	Erysipelotrichaceae
784.36	Saliva	S.anginosus	10	(1E,4Z,6a,8b,10a)-8-(2-Methylbutanoyloxy)-10,15-dihydroxy-3-oxo-1,4,11(13)-germacratrien-12,6-olide	C20H26O7	378.168	2M+2H+3H2O	784.359	1	HMDB0041002	Organic compounds	Lipids and lipid-like molecules	Prenol lipids	Terpene lactones	Germacranolides and derivatives
801.27	Stool	Succiniclasticum	1	Citbismine D	C40H38N2O11	722.248	M+DMSO+H	801.269	2	HMDB0041437	Organic compounds	Organoheterocyclic compounds	Quinolines and derivatives	Benzoquinolines	Acridones
807.18	Stool	Participant	7	{4-[(E)-2-{3,5-dihydroxy-4-[(1E)-4-hydroxy-3-methylbut-1-en-1-yl]phenyl}ethenyl]phenyl}oxidanesulfonic acid	C19H20O7S	392.093	2M+Na	807.175	6	HMDB0129026	Organic compounds	Phenylpropanoids and polyketides	Stilbenes	Stilbenes	Stilbenes
811.27	Stool	Ruminococcus	2	Maltopentaose	C30H52O26	828.275	M+H-H2O	811.272	2	HMDB0012254	Organic compounds	Organic oxygen compounds	Organooxygen compounds	Carbohydrates and carbohydrate conjugates	Oligosaccharides
849.27	Stool	Participant	7	6-{2-[(E)-2-(4-{6-[2,4-dihydroxy-3-(3-methylbut-2-en-1-yl)benzoyl]-5-(2,4-dihydroxyphenyl)-3-methylcyclohex-2-en-1-yl}-3,5-dihydroxyphenyl)ethenyl]-5-hydroxyphenoxy}-3,4,5-trihydroxyoxane-2-carboxylic acid	C45H46O15	826.284	M+Na	849.273	3	HMDB0126268	Organic compounds	Phenylpropanoids and polyketides	Stilbenes	Stilbene glycosides	Stilbene glycosides
934.27	Stool	Succiniclasticum	1	FMNH2	C17H23N4O9P	458.12	2M+NH4	934.274	5	HMDB0001142	Organic compounds	Nucleosides, nucleotides, and analogues	Flavin nucleotides	Flavin nucleotides	Flavin nucleotides
946.9	Stool	Succiniclasticum
975.18	Stool	Succiniclasticum	34	3,4,5-trihydroxy-6-{[3-hydroxy-2-(3-hydroxyphenyl)-7-methoxy-4-oxo-4H-chromen-5-yl]oxy}oxane-2-carboxylic acid	C22H20O12	476.096	2M+Na	975.18	0	HMDB0133833	Organic compounds	Phenylpropanoids and polyketides	Isoflavonoids	O-methylated isoflavonoids	4'-O-methylated isoflavonoids
977.09	Stool	Succiniclasticum	1	CDP-glycerol	C12H21N3O13P2	477.055	2M+Na	977.099	9	HMDB0059599	Organic compounds	Lipids and lipid-like molecules	Glycerophospholipids	CDP-glycerols	CDP-glycerols
982.36	Stool	Ruminococcus	2	Lacto-N-difucohexaose	C38H65NO29	999.364	M+H-H2O	982.361	2	HMDB0006580	Organic compounds	Organic oxygen compounds	Organooxygen compounds	Carbohydrates and carbohydrate conjugates	Oligosaccharides
985.72	Saliva	S.anginosus	10	TG(22:4(7Z,10Z,13Z,16Z)/15:0/22:6(4Z,7Z,10Z,13Z,16Z,19Z))	C62H100O6	940.752	M+2Na-H	985.723	3	HMDB0054656	Organic compounds	Lipids and lipid-like molecules	Glycerolipids	Triradylcglycerols	Triacylglycerols
992.9	Stool	Bacteroides	188	TG(20:0/20:4(8Z,11Z,14Z,17Z)/22:1(13Z))	C65H116O6	992.877	M+NH4-H2O	992.9	0	HMDB0046136	Organic compounds	Lipids and lipid-like molecules	Glycerolipids	Triradylcglycerols	Triacylglycerols
	Stool	B.uniformis
997.09	Stool	Bacteroides
998.18	Stool	Succiniclasticum	73	Neoglucobrassicin	C17H22N2O10S2	478.072	2M+ACN+H	998.177	3	HMDB0038384	Organic compounds	Organic oxygen compounds	Organooxygen compounds	Carbohydrates and carbohydrate conjugates	Alkylglucosinolates
999.18	Stool	Succiniclasticum	3	6-({13,14-dimethoxy-9-oxo-8,17-dioxatetracyclo[8.7.0.0²,⁷.0¹¹,¹⁶]heptadeca-1(10),2(7),3,5,11,13,15-heptaen-5-yl}oxy)-3,4,5-trihydroxyoxane-2-carboxylic acid	C23H20O12	488.096	2M+Na	999.18	0	HMDB0128465	Organic compounds	Phenylpropanoids and polyketides	Isoflavonoids	Coumestans	Coumestans
1000.18	Stool	Succiniclasticum	3	3,4,5-trihydroxy-6-({15-hydroxy-13-oxo-6,8,20-trioxapentacyclo[10.8.0.0²,⁹.0³,⁷.0¹⁴,¹⁹]icosa-1,4,9,11,14,16,18-heptaen-11-yl}oxy)oxane-2-carboxylic acid	C23H18O12	486.08	2M+2H+3H2O	1000.18	3	HMDB0128871	Organic compounds	Phenylpropanoids and polyketides	Sterigmatocystins	Sterigmatocystins	Sterigmatocystins
1001.18	Stool	Succiniclasticum
1014.36	Stool	Succiniclasticum	6	3-hydroxyoctadecanoyl-CoA	C39H70N7O18P3S	1049.37	M+H-2H2O	1014.36	2	HMDB0012715	Organic compounds	Lipids and lipid-like molecules	Fatty Acyls	Fatty acyl thioesters	Long-chain fatty acyl CoAs
1019.18	Stool	Succiniclasticum	1	E-Phenylitaconyl-CoA	C32H44N7O19P3S	955.163	M+ACN+Na	1019.18	2	HMDB0012223	Organic compounds	Lipids and lipid-like molecules	Fatty Acyls	Fatty acyl thioesters	Acyl CoAs
1025.18	Stool	Ruminococcus	13	Cyanidin 3-[2-(6-(E)-caffeoyl-glucoside)-glucoside] 5-glucoside	C43H49O24	949.261	M+2K-H	1025.17	7	HMDB0041715	Organic compounds	Phenylpropanoids and polyketides	Flavonoids	Flavonoid glycosides	Anthocyanidin 3-O-6-p-coumaroyl glycosides
1025.35	Stool	Ruminococcus	4	2-amino-4-({1-[(carboxymethyl)-C-hydroxycarbonimidoyl]-2-{[1-(2,4-dihydroxyphenyl)-3-hydroxy-3-methylbutan-2-yl]sulfanyl}ethyl}-C-hydroxycarbonimidoyl)butanoic acid	C21H31N3O9S	501.178	2M+Na	1025.35	4	HMDB0133266	Organic compounds	Organic acids and derivatives	Carboxylic acids and derivatives	Amino acids, peptides, and analogues	Peptides
1038.18	Stool	Succiniclasticum
1043.27	Stool	Oscillospira	6	6-({4,5-dihydroxy-2-methyl-6-[(3,4,5,6-tetrahydroxyoxan-2-yl)methoxy]oxan-3-yl}oxy)-3,4,5-trihydroxyoxane-2-carboxylic acid	C18H30O16	502.153	2M+K	1043.27	0	HMDB0124742	Organic compounds	Organic oxygen compounds	Organooxygen compounds	Carbohydrates and carbohydrate conjugates	Oligosaccharides
1049.72	Saliva	S.anginosus	4	TG(20:5(5Z,8Z,11Z,14Z,17Z)/20:5(5Z,8Z,11Z,14Z,17Z)/22:6(4Z,7Z,10Z,13Z,16Z,19Z))	C65H94O6	970.705	M+DMSO+H	1049.73	6	HMDB0124744	Organic compounds	Organic oxygen compounds	Organooxygen compounds	Carbohydrates and carbohydrate conjugates	Oligosaccharides
1053.08	Stool	Succiniclasticum	2	Ganglioside GT2 (d18:1/25:0)	C97H170N4O42	2063.13	M+ACN+2H	1053.09	5	HMDB0012049	Organic compounds	Lipids and lipid-like molecules	Sphingolipids	Glycosphingolipids	Gangliosides
1058.81	Saliva	H.parainfluenzae	1	TG(22:4(7Z,10Z,13Z,16Z)/18:2(9Z,12Z)/22:5(7Z,10Z,13Z,16Z,19Z))	C66H106O6	994.799	M+ACN+Na	1058.81	4	HMDB0054781	Organic compounds	Lipids and lipid-like molecules	Glycerolipids	Triradylcglycerols	Triacylglycerols
1104.18	Saliva	S.anginosus	2	3',4',5-Trihydroxy-3-methoxy-6,7-methylenedioxyflavone 4'-glucuronide	C23H20O14	520.085	2M+ACN+Na	1104.19	6	HMDB0037757	Organic compounds	Lipids and lipid-like molecules	Prenol lipids	Quinone and hydroquinone lipids	Vitamin K compounds
1139.81	Saliva	S.anginosus
1151	Stool	Erysipelotrichaceae
1160.9	Stool	Anaeroplasmataceae	1	(Glucosyl)2(mannosyl)9-(N-acetylglucosaminyl)2-diphosphodolichol	C162H270N2O72P2	3457.7	M+2H+Na	1160.9	1	HMDB0012117	Organic compounds	Lipids and lipid-like molecules	Prenol lipids	Polyprenols	Polyprenyl phospho carbohydrates
1167.27	Saliva	Peptostreptococcaceae	9	5,7-dihydroxy-2-(3-hydroxyphenyl)-6-[3,4,5-trihydroxy-6-(hydroxymethyl)oxan-2-yl]-8-(3,4,5-trihydroxyoxan-2-yl)-4H-chromen-4-one	C26H28O14	564.148	2M+K	1167.26	9	HMDB0126884	Organic compounds	Phenylpropanoids and polyketides	Flavonoids	Flavonoid glycosides	Flavonoid 8-C-glycosides
1256	Saliva	S.anginosus	31	DG(18:1n9/0:0/18:3n6)	C39H68O5	616.507	2M+Na	1256	2	HMDB0056203	Organic compounds	Lipids and lipid-like molecules	Fatty Acyls	Lineolic acids and derivatives	Lineolic acids and derivatives
1262.35	Saliva	S.anginosus	47	Delphinidin 3-rhamnoside 5-glucoside	C27H31O16	611.161	2M+ACN+H	1262.34	7	HMDB0038002	Organic compounds	Phenylpropanoids and polyketides	Flavonoids	Flavonoid glycosides	Anthocyanidin-5-O-glycosides
1281.27	Stool	Bacteroides	28	2-{4-[(6-carboxy-3,4,5-trihydroxyoxan-2-yl)oxy]-3,5-dihydroxyphenyl}-5,7-dihydroxy-3-{[3,4,5-trihydroxy-6-(hydroxymethyl)oxan-2-yl]oxy}-1λ⁴-chromen-1-ylium	C27H29O18	641.135	2M+H	1281.26	6	HMDB0130560	Organic compounds	Phenylpropanoids and polyketides	Flavonoids	Flavonoid glycosides	Flavonoid O-glucuronides
1286.27	Stool	Succiniclasticum	3	3'-(2'',3''-Digalloylglucosyl)-phloroacetophenone	C28H26O17	634.117	2M+NH4	1286.27	2	HMDB0040624	Organic compounds	Organic oxygen compounds	Organooxygen compounds	Carbohydrates and carbohydrate conjugates	Phenolic glycosides
1302.27	Stool	Succiniclasticum	4	2'-C-Methylmyricetin 3-rhamnoside 5'-gallate	C29H26O16	630.122	2M+ACN+H	1302.28	6	HMDB0037785	Organic compounds	Phenylpropanoids and polyketides	Flavonoids	Flavonoid glycosides	Flavonoid-3-O-glycosides
1318.45	Stool	Succiniclasticum	1	cis-Ferulic acid [arabinosyl-(1->3)-[glucosyl-(1->6)]-glucosyl] ester	C27H38O18	650.206	2M+NH4	1318.45	3	HMDB0034682	Organic compounds	Organic oxygen compounds	Organooxygen compounds	Carbohydrates and carbohydrate conjugates	Oligosaccharides
1319.27	Stool	Succiniclasticum
1323.18	Stool	Succiniclasticum	3	(5-{4-[2-(3,4-dihydroxyphenyl)-3,5,7-trihydroxy-3,4-dihydro-2H-1-benzopyran-8-yl]-3,7-dihydroxy-3,4-dihydro-2H-1-benzopyran-2-yl}-2-hydroxyphenyl)oxidanesulfonic acid	C30H26O14S	642.104	2M+K	1323.17	6	HMDB0135073	Organic compounds	Phenylpropanoids and polyketides	Flavonoids	Biflavonoids and polyflavonoids	Biflavonoids and polyflavonoids
1323.45	Saliva	S.anginosus	1	(E,E)-4,4''-Bi(N-4-hydroxycinnamoylserotonin)	C38H34N4O6	642.248	2M+K	1323.46	7	HMDB0041431	Organic compounds	Organoheterocyclic compounds	Indoles and derivatives	Tryptamines and derivatives	N-acylserotonins
1326	Stool	Anaeroplasmataceae	18	DG(18:3n6/0:0/22:6n3)	C43H66O5	662.491	2M+H	1325.99	8	HMDB0056308	Organic compounds	Lipids and lipid-like molecules	Glycerolipids	Diradylglycerols	1,3-diacylglycerols
1329.27	Stool	Rikenellaceae
1329.63	Saliva	S.anginosus	1	Medicoside L	C60H96O30	1296.6	M+CH3OH+H	1329.63	2	HMDB0039294	Organic compounds	Lipids and lipid-like molecules	Prenol lipids	Terpene glycosides	Triterpene saponins
1335.09	Stool	Succiniclasticum
1339.45	Stool	Activity	3	6-{[6,15-dihydroxy-19,19-dimethyl-22-(3-methylbut-2-en-1-yl)-11-(2-methylprop-1-en-1-yl)-13-oxo-2,10,20-trioxapentacyclo[12.8.0.0³,¹².0⁴,⁹.0¹⁶,²¹]docosa-1(14),3(12),4,6,8,15,17,21-octaen-7-yl]oxy}-3,4,5-trihydroxyoxane-2-carboxylic acid	C36H38O13	678.231	2M+H-H2O	1339.46	7	HMDB0130483	Organic compounds	Phenylpropanoids and polyketides	Flavonoids	Pyranoflavonoids	Pyranoflavonoids
1356.63	Saliva	S.anginosus	1	Assamsaponin B	C61H92O28	1272.58	M+IsoProp+Na+H	1356.63	2	HMDB0035429	Organic compounds	Lipids and lipid-like molecules	Prenol lipids	Terpene glycosides	Triterpene saponins
1358.09	Stool	Succiniclasticum
1366.63	Saliva	S.anginosus
1392.36	Stool	Succiniclasticum	1	8-Hydroxyhesperetin 7-[6-acetylglucosyl-(1->2)-glucoside]	C30H34O18	682.174	2M+2H+3H2O	1392.37	9	HMDB0041232	Organic compounds	Phenylpropanoids and polyketides	Flavonoids	Flavonoid glycosides	Flavonoid-7-O-glycosides
1397.27	Saliva	S.anginosus	4	6-{[3-({6-[(acetyloxy)methyl]-3,4,5-trihydroxyoxan-2-yl}oxy)-5-hydroxy-4-oxo-2-(3,4,5-trihydroxyphenyl)-4H-chromen-7-yl]oxy}-3,4,5-trihydroxyoxane-2-carboxylic acid	C29H30O20	698.133	2M+H	1397.27	2	HMDB0125227	Organic compounds	Phenylpropanoids and polyketides	Flavonoids	Flavonoid glycosides	Flavonoid-7-O-glucuronides
1405.9	Stool	Succiniclasticum	1	Ganglioside GM2 (d18:0/22:0)	C72H132N2O26	1440.91	M+H-2H2O	1405.89	4	HMDB0011901	Organic compounds	Lipids and lipid-like molecules	Sphingolipids	Glycosphingolipids	Glycosphingolipids
1420.45	Stool	Erysipelotrichaceae
1427.9	Stool	Succiniclasticum	2	CL(i-13:0/18:2(9Z,11Z)/18:2(9Z,11Z)/18:2(9Z,11Z))	C76H136O17P2	1382.93	M+2Na-H	1427.9	2	HMDB0083463	Organic compounds	Lipids and lipid-like molecules	Glycerophospholipids	Glycerophosphoglycerophosphoglycerols	Cardiolipins
1478.54	Stool	Parabacteroides	1	Diisodityrosine	C36H38N4O12	718.249	2M+ACN+H	1478.53	6	HMDB0029798	Organic compounds	Organic acids and derivatives	Carboxylic acids and derivatives	Amino acids, peptides, and analogues	Tyrosine and derivatives
1498.18	Stool	Anaeroplasmataceae
1525.18	Saliva	Peptococcus	459	CL(i-13:0/i-21:0/a-17:0/i-24:0)[rac]	C84H164O17P2	1507.14	M+NH4	1525.18	1	HMDB0072992	Organic compounds	Lipids and lipid-like molecules	Glycerophospholipids	Glycerophosphoglycerophosphoglycerols	Cardiolipins
1530.54	Stool	Rikenellaceae	2	Lavandulifolioside	C34H44O19	756.248	2M+NH4	1530.53	7	HMDB0040341	Organic compounds	Organic oxygen compounds	Organooxygen compounds	Carbohydrates and carbohydrate conjugates	Oligosaccharides
1531.36	Stool	Lachnospira	3	DG(22:4(7Z,10Z,13Z,16Z)/24:0/0:0)	C49H88O5	756.663	2M+NH4	1531.36	0	HMDB0007702	Organic compounds	Lipids and lipid-like molecules	Glycerolipids	Diradylglycerols	1,2-diacylglycerols
1541.18	Stool	B.producta
1544.36	Stool	Bacteroides	3	3'',6''-Di-O-p-coumaroyltrifolin	C39H32O15	740.174	2M+ACN+Na	1544.36	3	HMDB0040971	Organic compounds	Phenylpropanoids and polyketides	Flavonoids	Flavonoid glycosides	Flavonoid 3-O-p-coumaroyl glycosides
1548.36	Stool	Bacteroides	1	2-amino-4-({1-[(carboxymethyl)-C-hydroxycarbonimidoyl]-2-({2-hydroxy-5-[(2E)-3-(4-hydroxyphenyl)prop-2-enoyl]-3,6-dioxo-4-{[3,4,5-trihydroxy-6-(hydroxymethyl)oxan-2-yl]oxy}cyclohexa-1,4-dien-1-yl}sulfanyl)ethyl}-C-hydroxycarbonimidoyl)butanoic acid	C31H35N3O17S	753.169	2M+ACN+H	1548.37	7	HMDB0126623	Organic compounds	Organic acids and derivatives	Carboxylic acids and derivatives	Amino acids, peptides, and analogues	Peptides
1555.18	Stool	Rikenellaceae	14	PA(16:1(9Z)/24:1(15Z))	C43H81O8P	756.567	2M+ACN+H	1555.17	8	HMDB0114872	Organic compounds	Lipids and lipid-like molecules	Glycerophospholipids	Glycerophosphates	1,2-diacylglycerol-3-phosphates
1561	Saliva	Weeksellaceae	11	PE(18:3(6Z,9Z,12Z)/20:5(5Z,8Z,11Z,14Z,17Z))	C43H70NO8P	759.484	2M+ACN+H	1561	1	HMDB0009137	Organic compounds	Lipids and lipid-like molecules	Glycerophospholipids	Glycerophosphoethanolamines	Phosphatidylethanolamines
1567	Stool	Participant	4	PS(20:4(8Z,11Z,14Z,17Z)/15:0)	C41H72NO10P	769.489	2M+2H+3H2O	1567	1	HMDB0112656	Organic compounds	Lipids and lipid-like molecules	Glycerophospholipids	Glycerophosphoserines	Phosphatidylserines
1575.72	Stool	Bacteroides	1	Silenoside C	C70H110O37	1542.67	M+CH3OH+H	1575.71	9	HMDB0034390	Organic compounds	Lipids and lipid-like molecules	Prenol lipids	Terpene glycosides	Triterpene saponins
1577.18	Stool	Roseburia	536	CL(8:0/16:0/25:0/25:0)	C83H162O17P2	1493.13	M+IsoProp+Na+H	1577.18	2	HMDB0122790	Organic compounds	Lipids and lipid-like molecules	Glycerophospholipids	Glycerophosphoglycerophosphoglycerols	Cardiolipins
1583.18	Stool	B.uniformis	15	PE-NMe(14:1(9Z)/22:0)	C42H82NO8P	759.578	2M+ACN+Na	1583.17	5	HMDB0112972	Organic compounds	Lipids and lipid-like molecules	Glycerophospholipids	Glycerophosphoethanolamines	Monomethylphosphatidylethanolamines
